# Supplementary material for: 2-Amino-5-nitro-N-[(E)-thio­phen-2-yl­methyl­idene]aniline
Source: Acta Crystallogr Sect E Struct Rep Online. 2012 Sep 5;68(Pt 10):o2867. doi: 10.1107/S1600536812037464 (PMC3470223; doi:10.1107/S1600536812037464)
Supplement: Supplementary file 1 [file e-68-o2867-sup1.cif]

##############################################################################
#                                                                            #
# This CIF contains the data in a paper accepted for publication in          #
# Acta Crystallographica Section E. It conforms to the requirements of       #
# Notes for Authors for Acta Crystallographica Section E, and has been       #
# peer reviewed under the auspices of the IUCr Commission on Journals.       #
#                                                                            #
# Full details of the Crystallographic Information File format               #
# are given in the paper "The Crystallographic Information File (CIF):       #
# a New Standard Archive File for Crystallography" by S. R. Hall, F. H.      #
# Allen and I. D. Brown [Acta Cryst. (1991), A47, 655-685].                  #
#                                                                            #
# The current version of the core CIF dictionary is obtainable from          #
# ftp://ftp.iucr.org/pub/cif_core.dic.                                       #
#                                                                            #
# Software is freely available for graphical display of the structure(s)     #
# in this CIF. For information consult the CIF software page                 #
# http://www.iucr.org/resources/cif/software.                                #
#                                                                            #
# This file may be used for bona fide research purposes within the           #
# scientific community so long as proper attribution is given to the journal # 
# article from which it was obtained.                                        #
#                                                                            #
##############################################################################
data_I
_audit_creation_method     SHELXL-97
_chemical_name_systematic
;
2-Amino-5-nitro-<i>N</i>-[(<i>E</i>)-thiophen-2-ylmethylidene]aniline
;
_chemical_name_common     ?
_chemical_formula_moiety     'C11 H9 N3 O2 S'
_chemical_formula_sum     'C11 H9 N3 O2 S'
_chemical_formula_iupac     'C11 H9 N3 O2 S'
_chemical_formula_weight     247.27
_chemical_melting_point     ?
_symmetry_cell_setting     monoclinic
_symmetry_space_group_name_H-M     'C 2/c'
_symmetry_space_group_name_Hall     '-C 2yc'
loop_
    _symmetry_equiv_pos_as_xyz
    'x, y, z'
    '-x, y, -z+1/2'
    'x+1/2, y+1/2, z'
    '-x+1/2, y+1/2, -z+1/2'
    '-x, -y, -z'
    'x, -y, z-1/2'
    '-x+1/2, -y+1/2, -z'
    'x+1/2, -y+1/2, z-1/2'
_cell_length_a     24.335(4)
_cell_length_b     7.2084(10)
_cell_length_c     16.932(3)
_cell_angle_alpha     90.00
_cell_angle_beta     133.396(10)
_cell_angle_gamma     90.00
_cell_volume     2158.3(6)
_cell_formula_units_Z     8
_cell_measurement_reflns_used     2950
_cell_measurement_theta_min     2.30
_cell_measurement_theta_max     25.03
_cell_measurement_temperature     200(2)
_cell_special_details     ?
_exptl_crystal_description     plate
_exptl_crystal_colour     orange
_exptl_crystal_size_max     0.60
_exptl_crystal_size_mid     0.30
_exptl_crystal_size_min     0.20
_exptl_crystal_density_diffrn     1.522
_exptl_crystal_density_meas     ?
_exptl_crystal_density_method     'not measured'
_exptl_crystal_F_000     1024
_exptl_absorpt_coefficient_mu     0.292
_exptl_absorpt_correction_type     multi-scan
_exptl_absorpt_process_details     '(SADABS; Sheldrick, 1996)'
_exptl_absorpt_correction_T_min     0.8443
_exptl_absorpt_correction_T_max     0.9439
_exptl_special_details     ?
_diffrn_ambient_temperature     200(2)
_diffrn_radiation_type     MoK\a
_diffrn_radiation_wavelength     0.71073
_diffrn_radiation_source     'XOS X-beam microfocus source'
_diffrn_radiation_monochromator     'doubly curved silicon crystal'
_diffrn_measurement_device_type     'Bruker SMART X2S benchtop'
_diffrn_measurement_method     '\w scans'
_diffrn_detector_area_resol_mean     ?
_diffrn_reflns_number     6460
_diffrn_reflns_av_R_equivalents     0.0715
_diffrn_reflns_av_sigmaI/netI     0.0631
_diffrn_reflns_theta_min     3.05
_diffrn_reflns_theta_max     25.09
_diffrn_reflns_theta_full     25.09
_diffrn_measured_fraction_theta_max     0.996
_diffrn_measured_fraction_theta_full     0.996
_diffrn_reflns_limit_h_min     -25
_diffrn_reflns_limit_h_max     28
_diffrn_reflns_limit_k_min     -8
_diffrn_reflns_limit_k_max     8
_diffrn_reflns_limit_l_min     -20
_diffrn_reflns_limit_l_max     20
_refine_special_details
;
Refinement of <i>F</i>^2^ against ALL reflections. The weighted <i>R</i>-factor
<i>wR</i> and goodness of fit <i>S</i> are based on <i>F</i>^2^, conventional
<i>R</i>-factors <i>R</i> are based on <i>F</i>, with <i>F</i> set to zero for
negative <i>F</i>^2^. The threshold expression of <i>F</i>^2^ >
\s(<i>F</i>^2^) is used only for calculating <i>R</i>-factors(gt) <i>etc</i>.
and is not relevant to the choice of reflections for refinement.
<i>R</i>-factors based on <i>F</i>^2^ are statistically about twice as large
as those based on <i>F</i>, and <i>R</i>- factors based on ALL data will be
even larger.
;
_reflns_number_total     1923
_reflns_number_gt     1619
_reflns_threshold_expression     I>2\s(I)
_refine_ls_structure_factor_coef     Fsqd
_refine_ls_matrix_type     full
_refine_ls_R_factor_all     0.0577
_refine_ls_R_factor_gt     0.0503
_refine_ls_wR_factor_gt     0.1302
_refine_ls_wR_factor_ref     0.1378
_refine_ls_goodness_of_fit_ref     1.088
_refine_ls_restrained_S_all     1.088
_refine_ls_number_reflns     1923
_refine_ls_number_parameters     166
_refine_ls_number_restraints     0
_refine_ls_hydrogen_treatment     mixed
_refine_ls_weighting_scheme     calc
_refine_ls_weighting_details
         'calc w=1/[\s^2^(Fo^2^)+(0.0862P)^2^+0.1606P] where P=(Fo^2^+2Fc^2^)/3'
_atom_sites_solution_hydrogens     geom
_atom_sites_solution_primary     direct
_atom_sites_solution_secondary     difmap
_refine_ls_shift/su_max     0.000
_refine_ls_shift/su_mean     0.000
_refine_diff_density_max     0.450
_refine_diff_density_min     -0.456
_refine_ls_extinction_method     none
_refine_ls_extinction_coef     ?
loop_
    _atom_type_symbol
    _atom_type_description
    _atom_type_scat_dispersion_real
    _atom_type_scat_dispersion_imag
    _atom_type_scat_source
    'C' 'C' 0.0033 0.0016
                         'International Tables Vol C Tables 4.2.6.8 and 6.1.1.4'
    'H' 'H' 0.0000 0.0000
                         'International Tables Vol C Tables 4.2.6.8 and 6.1.1.4'
    'N' 'N' 0.0061 0.0033
                         'International Tables Vol C Tables 4.2.6.8 and 6.1.1.4'
    'O' 'O' 0.0106 0.0060
                         'International Tables Vol C Tables 4.2.6.8 and 6.1.1.4'
    'S' 'S' 0.1246 0.1234
                         'International Tables Vol C Tables 4.2.6.8 and 6.1.1.4'
_computing_data_collection     'APEX2 (Bruker, 2010)'
_computing_cell_refinement     'SAINT (Bruker, 2009)'
_computing_data_reduction     'SAINT (Bruker, 2009)'
_computing_structure_solution     'SHELXS97 (Sheldrick, 2008)'
_computing_structure_refinement     'SHELXL97 (Sheldrick, 2008)'
_computing_molecular_graphics
                'XSHELL (Bruker, 2004) and Mercury (Macrae <i>et al.</i>, 2008)'
_computing_publication_material     'publCIF (Westrip, 2010)'
loop_
    _atom_site_type_symbol
    _atom_site_label
    _atom_site_fract_x
    _atom_site_fract_y
    _atom_site_fract_z
    _atom_site_U_iso_or_equiv
    _atom_site_adp_type
    _atom_site_calc_flag
    _atom_site_refinement_flags
    _atom_site_occupancy
    _atom_site_symmetry_multiplicity
    _atom_site_disorder_assembly
    _atom_site_disorder_group
    S S1 0.37474(3) -0.02144(9) 0.15352(4) 0.0390(3) Uani d . 1 1 . .
    O O1 -0.11073(9) 0.1684(3) -0.18166(15) 0.0536(5) Uani d . 1 1 . .
    O O2 -0.06193(9) 0.0037(3) -0.22717(13) 0.0485(5) Uani d . 1 1 . .
    N N1 0.23171(10) 0.3033(3) 0.22589(14) 0.0317(4) Uani d . 1 1 . .
    H HA 0.2348(12) 0.384(3) 0.268(2) 0.033(6) Uiso d . 1 1 . .
    H HB 0.2669(13) 0.292(3) 0.230(2) 0.040(7) Uiso d . 1 1 . .
    N N2 0.22136(9) 0.0875(2) 0.08347(13) 0.0246(4) Uani d . 1 1 . .
    N N3 -0.05550(10) 0.1071(3) -0.16331(15) 0.0356(5) Uani d . 1 1 . .
    C C1 0.16213(10) 0.2554(3) 0.13152(15) 0.0227(4) Uani d . 1 1 . .
    C C2 0.15340(11) 0.1461(3) 0.05347(15) 0.0225(4) Uani d . 1 1 . .
    C C3 0.08196(11) 0.0985(3) -0.04247(15) 0.0250(5) Uani d . 1 1 . .
    H H3 0.0758 0.0245 -0.0945 0.030 Uiso calc R 1 1 . .
    C C4 0.01887(11) 0.1588(3) -0.06301(16) 0.0268(5) Uani d . 1 1 . .
    C C5 0.02641(12) 0.2658(3) 0.01241(18) 0.0318(5) Uani d . 1 1 . .
    H H5 -0.0171 0.3059 -0.0024 0.038 Uiso calc R 1 1 . .
    C C6 0.09727(12) 0.3126(3) 0.10818(17) 0.0305(5) Uani d . 1 1 . .
    H H6 0.1025 0.3853 0.1598 0.037 Uiso calc R 1 1 . .
    C C7 0.21931(11) 0.0503(3) 0.00748(16) 0.0243(4) Uani d . 1 1 . .
    H H7 0.1755(11) 0.058(3) -0.0645(17) 0.020(5) Uiso d . 1 1 . .
    C C8 0.28411(11) -0.0148(3) 0.02707(16) 0.0242(5) Uani d . 1 1 . .
    C C9 0.28193(11) -0.0775(3) -0.05083(16) 0.0285(5) Uani d . 1 1 . .
    H H9 0.2371 -0.0815 -0.1260 0.034 Uiso calc R 1 1 . .
    C C10 0.35331(12) -0.1360(3) -0.00832(17) 0.0304(5) Uani d . 1 1 . .
    H H10 0.3616 -0.1855 -0.0514 0.037 Uiso calc R 1 1 . .
    C C11 0.40851(13) -0.1137(3) 0.10053(18) 0.0377(6) Uani d . 1 1 . .
    H H11 0.4600 -0.1455 0.1427 0.045 Uiso calc R 1 1 . .
loop_
    _atom_site_aniso_label
    _atom_site_aniso_U_11
    _atom_site_aniso_U_22
    _atom_site_aniso_U_33
    _atom_site_aniso_U_12
    _atom_site_aniso_U_13
    _atom_site_aniso_U_23
    S1 0.0295(4) 0.0638(5) 0.0252(4) 0.0090(2) 0.0193(3) 0.0003(2)
    O1 0.0246(9) 0.0738(13) 0.0535(11) 0.0082(8) 0.0235(8) 0.0051(9)
    O2 0.0351(10) 0.0698(12) 0.0314(9) -0.0101(8) 0.0193(8) -0.0121(8)
    N1 0.0313(10) 0.0408(11) 0.0265(9) -0.0039(8) 0.0213(9) -0.0060(8)
    N2 0.0262(9) 0.0252(9) 0.0284(8) 0.0010(7) 0.0210(8) -0.0007(7)
    N3 0.0254(10) 0.0443(11) 0.0340(10) 0.0012(8) 0.0192(8) 0.0081(8)
    C1 0.0269(10) 0.0232(9) 0.0238(9) 0.0013(8) 0.0196(8) 0.0035(8)
    C2 0.0262(10) 0.0225(10) 0.0253(10) 0.0023(8) 0.0202(9) 0.0041(8)
    C3 0.0280(11) 0.0266(11) 0.0255(9) -0.0004(8) 0.0204(9) -0.0007(8)
    C4 0.0230(10) 0.0311(11) 0.0282(10) 0.0000(8) 0.0183(9) 0.0031(8)
    C5 0.0315(11) 0.0356(11) 0.0413(11) 0.0036(9) 0.0301(10) 0.0046(10)
    C6 0.0380(12) 0.0325(11) 0.0344(11) 0.0023(9) 0.0300(10) -0.0015(9)
    C7 0.0277(11) 0.0238(10) 0.0256(10) 0.0012(8) 0.0199(9) 0.0037(8)
    C8 0.0269(11) 0.0242(10) 0.0288(10) 0.0023(8) 0.0220(10) 0.0043(8)
    C9 0.0335(11) 0.0312(11) 0.0286(10) -0.0019(9) 0.0243(10) 0.0016(9)
    C10 0.0371(12) 0.0322(11) 0.0377(11) 0.0039(9) 0.0317(11) 0.0020(9)
    C11 0.0304(12) 0.0523(14) 0.0373(11) 0.0091(10) 0.0259(10) 0.0046(10)
_geom_special_details
;
All e.s.d.'s (except the e.s.d. in the dihedral angle between two l.s. planes)
are estimated using the full covariance matrix. The cell e.s.d.'s are taken
into account individually in the estimation of e.s.d.'s in distances, angles
and torsion angles; correlations between e.s.d.'s in cell parameters are only
used when they are defined by crystal symmetry. An approximate (isotropic)
treatment of cell e.s.d.'s is used for estimating e.s.d.'s involving l.s.
planes.
;
loop_
    _geom_bond_atom_site_label_1
    _geom_bond_atom_site_label_2
    _geom_bond_site_symmetry_2
    _geom_bond_distance
    _geom_bond_publ_flag
    S1 C11 . 1.713(2) ?
    S1 C8 . 1.721(2) ?
    O1 N3 . 1.235(2) ?
    O2 N3 . 1.232(2) ?
    N1 C1 . 1.350(3) ?
    N1 HA . 0.88(2) ?
    N1 HB . 0.81(2) ?
    N2 C7 . 1.281(3) ?
    N2 C2 . 1.420(2) ?
    N3 C4 . 1.440(3) ?
    C1 C6 . 1.400(3) ?
    C1 C2 . 1.424(3) ?
    C2 C3 . 1.378(3) ?
    C3 C4 . 1.391(2) ?
    C3 H3 . 0.9500 ?
    C4 C5 . 1.392(3) ?
    C5 C6 . 1.369(3) ?
    C5 H5 . 0.9500 ?
    C6 H6 . 0.9500 ?
    C7 C8 . 1.449(3) ?
    C7 H7 . 0.92(2) ?
    C8 C9 . 1.360(3) ?
    C9 C10 . 1.413(3) ?
    C9 H9 . 0.9500 ?
    C10 C11 . 1.351(3) ?
    C10 H10 . 0.9500 ?
    C11 H11 . 0.9500 ?
loop_
    _geom_angle_atom_site_label_1
    _geom_angle_atom_site_label_2
    _geom_angle_atom_site_label_3
    _geom_angle_site_symmetry_1
    _geom_angle_site_symmetry_3
    _geom_angle
    _geom_angle_publ_flag
    C11 S1 C8 . . 91.44(10) ?
    C1 N1 HA . . 117.8(14) ?
    C1 N1 HB . . 118.2(18) ?
    HA N1 HB . . 119(2) ?
    C7 N2 C2 . . 118.08(16) ?
    O2 N3 O1 . . 122.40(19) ?
    O2 N3 C4 . . 119.38(17) ?
    O1 N3 C4 . . 118.23(19) ?
    N1 C1 C6 . . 120.86(18) ?
    N1 C1 C2 . . 120.42(17) ?
    C6 C1 C2 . . 118.72(17) ?
    C3 C2 N2 . . 124.30(16) ?
    C3 C2 C1 . . 119.68(17) ?
    N2 C2 C1 . . 115.98(17) ?
    C2 C3 C4 . . 119.93(17) ?
    C2 C3 H3 . . 120.0 ?
    C4 C3 H3 . . 120.0 ?
    C3 C4 C5 . . 121.12(18) ?
    C3 C4 N3 . . 119.41(17) ?
    C5 C4 N3 . . 119.47(17) ?
    C6 C5 C4 . . 119.21(17) ?
    C6 C5 H5 . . 120.4 ?
    C4 C5 H5 . . 120.4 ?
    C5 C6 C1 . . 121.34(18) ?
    C5 C6 H6 . . 119.3 ?
    C1 C6 H6 . . 119.3 ?
    N2 C7 C8 . . 123.55(18) ?
    N2 C7 H7 . . 122.0(12) ?
    C8 C7 H7 . . 114.4(12) ?
    C9 C8 C7 . . 125.06(19) ?
    C9 C8 S1 . . 111.09(15) ?
    C7 C8 S1 . . 123.84(15) ?
    C8 C9 C10 . . 112.96(18) ?
    C8 C9 H9 . . 123.5 ?
    C10 C9 H9 . . 123.5 ?
    C11 C10 C9 . . 112.44(18) ?
    C11 C10 H10 . . 123.8 ?
    C9 C10 H10 . . 123.8 ?
    C10 C11 S1 . . 112.05(16) ?
    C10 C11 H11 . . 124.0 ?
    S1 C11 H11 . . 124.0 ?
loop_
    _geom_hbond_atom_site_label_D
    _geom_hbond_atom_site_label_H
    _geom_hbond_atom_site_label_A
    _geom_hbond_site_symmetry_A
    _geom_hbond_distance_DH
    _geom_hbond_distance_HA
    _geom_hbond_distance_DA
    _geom_hbond_angle_DHA
    N1 HB O1 8_556 0.81(2) 2.25(2) 2.991(2) 152(2)
    N1 HA N2 4 0.88(2) 2.43(3) 3.295(2) 164.9(19)
_iucr_refine_instructions_details
;
TITL scan_0ma in C2/c
CELL 0.71073 24.3355 7.2084 16.9324 90.000 133.396 90.000
ZERR 8.00 0.0037 0.0010 0.0029 0.000 0.010 0.000
LATT 7
SYMM -x, y, -z+1/2
SFAC C H N O S
UNIT 88 72 24 16 8
TEMP -73.150
SIZE 0.200 0.300 0.600
ACTA
L.S. 10
FMAP 2
PLAN 20 0 0.00
BOND $H
EQIV $1 x+0.5, -y+0.5, z+0.5
EQIV $2 -x+0.5, y+0.5, -z+0.5
HTAB
HTAB N1 O1_$1
HTAB N1 N2_$2
RTAB TORS C8 C7 N2 C2
mplan S1 C8 C9 C10 C11
mplan C1 C2 C3 C4 C5 C6
mplan N3 O1 O2
rem DFIX 0.910000 0.010000 N1 HB
rem DFIX 0.910000 0.010000 N1 HA
rem DANG 1.404623 0.020000 HB HA
WGHT    0.086200    0.160600
FVAR       0.09901
S1    5    0.374741   -0.021441    0.153519    11.00000    0.02945    0.06379 =
         0.02522    0.00027    0.01933    0.00900
O1    4   -0.110728    0.168366   -0.181663    11.00000    0.02463    0.07382 =
         0.05354    0.00513    0.02352    0.00819
O2    4   -0.061931    0.003700   -0.227173    11.00000    0.03506    0.06975 =
         0.03135   -0.01214    0.01929   -0.01012
N1    3    0.231707    0.303259    0.225893    11.00000    0.03135    0.04083 =
         0.02655   -0.00596    0.02133   -0.00392
HA    2    0.234815    0.383739    0.268174    11.00000    0.03316
HB    2    0.266877    0.292292    0.230408    11.00000    0.04045
N2    3    0.221357    0.087517    0.083469    11.00000    0.02617    0.02521 =
         0.02836   -0.00066    0.02104    0.00099
N3    3   -0.055497    0.107105   -0.163308    11.00000    0.02536    0.04426 =
         0.03405    0.00807    0.01916    0.00117
C1    1    0.162134    0.255421    0.131520    11.00000    0.02687    0.02321 =
         0.02376    0.00349    0.01957    0.00126
C2    1    0.153402    0.146093    0.053474    11.00000    0.02622    0.02248 =
         0.02526    0.00412    0.02016    0.00229
C3    1    0.081965    0.098484   -0.042472    11.00000    0.02804    0.02656 =
         0.02550   -0.00068    0.02037   -0.00040
AFIX  43
H3    2    0.075822    0.024542   -0.094535    11.00000   -1.20000
AFIX   0
C4    1    0.018868    0.158787   -0.063013    11.00000    0.02300    0.03110 =
         0.02822    0.00308    0.01834   -0.00001
C5    1    0.026408    0.265784    0.012415    11.00000    0.03152    0.03557 =
         0.04133    0.00461    0.03006    0.00365
AFIX  43
H5    2   -0.017093    0.305860   -0.002379    11.00000   -1.20000
AFIX   0
C6    1    0.097269    0.312574    0.108180    11.00000    0.03798    0.03251 =
         0.03436   -0.00151    0.03002    0.00235
AFIX  43
H6    2    0.102533    0.385298    0.159844    11.00000   -1.20000
AFIX   0
C7    1    0.219307    0.050289    0.007480    11.00000    0.02771    0.02380 =
         0.02560    0.00373    0.01989    0.00122
H7    2    0.175540    0.058419   -0.064457    11.00000    0.02046
C8    1    0.284109   -0.014775    0.027069    11.00000    0.02690    0.02424 =
         0.02881    0.00426    0.02196    0.00231
C9    1    0.281930   -0.077477   -0.050829    11.00000    0.03346    0.03119 =
         0.02865    0.00159    0.02432   -0.00193
AFIX  43
H9    2    0.237091   -0.081476   -0.125962    11.00000   -1.20000
AFIX   0
C10   1    0.353309   -0.136017   -0.008317    11.00000    0.03707    0.03220 =
         0.03769    0.00204    0.03170    0.00390
AFIX  43
H10   2    0.361572   -0.185514   -0.051435    11.00000   -1.20000
AFIX   0
C11   1    0.408508   -0.113726    0.100531    11.00000    0.03037    0.05229 =
         0.03733    0.00459    0.02593    0.00906
AFIX  43
H11   2    0.459990   -0.145483    0.142728    11.00000   -1.20000
HKLF 4 1 1 0 0 0 1 0 0 0 1
REM  scan_0ma in C2/c
REM R1 =  0.0503 for   1619 Fo > 4sig(Fo)  and  0.0577 for all   1923 data
REM    166 parameters refined using      0 restraints
END
WGHT      0.0861      0.1605
REM Highest difference peak  0.450,  deepest hole -0.456,  1-sigma level  0.085
Q1    1   0.4071 -0.0217  0.2427  11.00000  0.05    0.45
Q2    1   0.1312  0.3031  0.2199  11.00000  0.05    0.27
Q3    1   0.2549  0.0830  0.1621  11.00000  0.05    0.27
Q4    1   0.1809  0.0785 -0.0937  11.00000  0.05    0.27
Q5    1   0.1126  0.1591 -0.0205  11.00000  0.05    0.27
Q6    1  -0.0805 -0.2033 -0.2444  11.00000  0.05    0.26
Q7    1   0.4135  0.1323  0.2128  11.00000  0.05    0.26
Q8    1  -0.1522  0.1631 -0.3034  11.00000  0.05    0.25
Q9    1   0.3297 -0.1651  0.0869  11.00000  0.05    0.25
Q10   1   0.3296  0.1309  0.0849  11.00000  0.05    0.25
Q11   1   0.3318 -0.0092  0.0883  11.00000  0.05    0.25
Q12   1   0.2525 -0.0005  0.0158  11.00000  0.05    0.25
Q13   1   0.1698  0.2156 -0.1275  11.00000  0.05    0.24
Q14   1   0.1204  0.1767 -0.0724  11.00000  0.05    0.24
Q15   1   0.3238 -0.1024 -0.1269  11.00000  0.05    0.23
Q16   1   0.0734  0.5423  0.1133  11.00000  0.05    0.23
Q17   1   0.0838  0.0922 -0.1303  11.00000  0.05    0.23
Q18   1   0.1597 -0.1785 -0.1722  11.00000  0.05    0.23
Q19   1   0.0932 -0.0025 -0.1612  11.00000  0.05    0.22
Q20   1   0.0370  0.2208 -0.0796  11.00000  0.05    0.22
;
data_global
_journal_date_recd_electronic     2012-08-23
_journal_date_accepted     2012-08-30
_journal_name_full     'Acta Crystallographica, Section E'
_journal_year     2012
_journal_volume     68
_journal_issue     10
_journal_page_first     o2867
_journal_page_last     o2867
_journal_paper_category     QO
_journal_paper_doi     10.1107/S1600536812037464
_journal_coeditor_code     LH5523
_publ_contact_author_name     'David K. Geiger'
_publ_contact_author_address
;
Department of Chemistry
State University of New York-College at Geneseo
1 College Circle
Geneseo, NY 14454
USA
;
_publ_contact_author_email     'geiger@geneseo.edu'
_publ_contact_author_fax     '?5852455288'
_publ_contact_author_phone     '5852455452'
_publ_section_title
;
2-Amino-5-nitro-<i>N</i>-[(<i>E</i>)-thiophen-2-ylmethylidene]aniline
;
loop_
    _publ_author_name
    _publ_author_footnote
    _publ_author_address
    'Geiger, David K.' .
;
Department of Chemistry
State University of New York-College at Geneseo
1 College Circle
Geneseo, NY 14454
USA
;
    'Geiger, H. Cristina' .
;
Department of Chemistry
State University of New York-College at Geneseo
1 College Circle
Geneseo, NY 14454
USA
;
    'Donohoe, James S.' .
;
Department of Chemistry
State University of New York-College at Geneseo
1 College Circle
Geneseo, NY 14454
USA
;
