# Supplementary material for: 2-Amino-5-nitro-N-[(E)-thio­phen-2-yl­methyl­idene]aniline
Source: Acta Crystallogr Sect E Struct Rep Online. 2012 Sep 5;68(Pt 10):o2867. doi: 10.1107/S1600536812037464 (PMC3470223; doi:10.1107/S1600536812037464)
Supplement: Supplementary file 3 [file e-68-o2867-Isup3.hkl]

# 
# h,k,l, Fc-squared, Fo-squared, sigma(Fo-squared) and status flag 
# 
data_I
_shelx_title ' scan_0ma in C2/c' 
_shelx_refln_list_code          4 
_shelx_F_calc_maximum      329.81 
_exptl_crystal_F_000      1024.00 
_reflns_d_resolution_high  0.8379 
 
loop_ 
 _symmetry_equiv_pos_as_xyz 
 'x, y, z' 
 '-x, y, -z+1/2' 
 'x+1/2, y+1/2, z' 
 '-x+1/2, y+1/2, -z+1/2' 
 '-x, -y, -z' 
 'x, -y, z-1/2' 
 '-x+1/2, -y+1/2, -z' 
 'x+1/2, -y+1/2, z-1/2' 
 
_cell_length_a    24.3355 
_cell_length_b     7.2084 
_cell_length_c    16.9324 
_cell_angle_alpha  90.000 
_cell_angle_beta  133.396 
_cell_angle_gamma  90.000 
 
_shelx_F_squared_multiplier     1.000 
 
loop_ 
 _refln_index_h 
 _refln_index_k 
 _refln_index_l 
 _refln_F_squared_calc 
 _refln_F_squared_meas 
 _refln_F_squared_sigma 
 _refln_observed_status 
   4   0   0     5742.10     5602.68    231.19 o 
   6   0   0    16410.54    16620.96    680.65 o 
   8   0   0     6175.88     7258.10    348.71 o 
  10   0   0       55.78       42.73     25.50 o 
  12   0   0     3476.86     2306.25    145.86 o 
  14   0   0     1849.80     1167.91     79.56 o 
  16   0   0      987.97      742.57     55.08 o 
  18   0   0     1432.24     1125.07     79.56 o 
  20   0   0     1290.96     1890.08    182.58 o 
   1   1   0     1030.15     1062.61     24.69 o 
   3   1   0    16700.99    16414.01    393.55 o 
   5   1   0     2037.27     1982.42     53.06 o 
   7   1   0    10647.54    10638.44    277.89 o 
   9   1   0     8772.63     6898.33   1976.01 o 
  11   1   0      481.56      380.08     50.06 o 
  13   1   0     1565.37     1273.68    225.11 o 
  15   1   0      153.34      122.60     13.25 o 
  17   1   0        9.13       12.25      6.87 o 
  19   1   0      610.85      492.13     72.93 o 
   0   2   0     7619.78     7338.60    283.96 o 
   2   2   0     2460.78     2588.17     61.85 o 
   4   2   0      721.72      577.41     14.61 o 
   6   2   0     6029.36     6387.41    168.18 o 
   8   2   0      219.37      251.80     11.05 o 
  10   2   0       17.37       21.21      2.54 o 
  12   2   0     6103.19     5096.38   1121.30 o 
  14   2   0     3146.68     2483.91    701.74 o 
  16   2   0     1884.20     1266.51    622.21 o 
  18   2   0      275.85      295.41     94.58 o 
  20   2   0      871.74      679.25    322.83 o 
   1   3   0     1053.50     1223.05     31.23 o 
   3   3   0     1931.12     2021.37     56.91 o 
   5   3   0      393.38      302.04      9.38 o 
   7   3   0     5281.17     5366.38    159.50 o 
   9   3   0     2461.62     2479.35     86.65 o 
  11   3   0      438.65      393.87     16.41 o 
  13   3   0     1884.17     1280.57    475.33 o 
  15   3   0      533.29      406.97     95.93 o 
  17   3   0      226.06      190.22     20.12 o 
  19   3   0       15.54        8.09     11.26 o 
   0   4   0        1.69        0.17      3.17 o 
   2   4   0      148.15      152.13      6.24 o 
   4   4   0        0.58        2.62      2.99 o 
   6   4   0      184.34      193.23      7.22 o 
   8   4   0      267.51      299.03     10.85 o 
  10   4   0        8.40       13.07      5.81 o 
  12   4   0     1216.96     1376.78     63.10 o 
  14   4   0       72.81       63.94     16.67 o 
  16   4   0      693.97      510.18    240.21 o 
  18   4   0       99.74       41.73     25.99 o 
   1   5   0     1199.97     1294.65     44.84 o 
   3   5   0      765.14      810.65     35.73 o 
   5   5   0        2.52        2.91      3.38 o 
   7   5   0      172.90      213.13      9.91 o 
   9   5   0     1034.71     1109.68     51.33 o 
  11   5   0      815.06      826.11     40.11 o 
  13   5   0        0.38       -3.42     10.35 o 
  15   5   0        9.25       17.19     10.31 o 
  17   5   0      118.72      119.67     33.58 o 
   0   6   0      209.97      259.12     34.17 o 
   2   6   0      261.39      239.45     11.99 o 
   4   6   0     1188.73     1270.18     49.36 o 
   6   6   0       30.13       35.37      4.85 o 
   8   6   0      952.72     1038.13     56.42 o 
  10   6   0       19.29       21.71      7.58 o 
  12   6   0      228.23      265.20     46.92 o 
  14   6   0       85.81       67.36     47.43 o 
   1   7   0       54.73       55.66      7.12 o 
   3   7   0      334.73      320.44     21.60 o 
   5   7   0       58.94       63.29     11.13 o 
   7   7   0       66.66       59.82     12.12 o 
   9   7   0      312.86      260.58     24.48 o 
   0   8   0      216.19      249.90     21.42 o 
   2   8   0      182.95      194.24     18.08 o 
   4   8   0      395.34      450.01     33.90 o 
   6   8   0      288.01      263.11     30.09 o 
 -21   1   1       52.46       44.13     13.44 o 
 -19   1   1      283.50      248.99     48.30 o 
 -17   1   1       15.68        9.37      6.35 o 
 -15   1   1     3567.18     2388.56    446.77 o 
 -13   1   1        2.16        4.89      4.41 o 
 -11   1   1      264.13      250.62     15.02 o 
  -9   1   1       26.82       47.42      4.64 o 
  -7   1   1     3318.82     3654.70     96.83 o 
  -5   1   1        0.72        2.28      0.83 o 
  -3   1   1     5367.89     5303.73    169.23 o 
  -1   1   1     2119.42     1925.82     57.87 o 
   1   1   1     1578.97     1445.31     38.21 o 
   3   1   1     4092.14     3815.70    101.78 o 
   5   1   1     3545.11     3681.87    109.15 o 
   7   1   1     1077.71      980.00    176.52 o 
   9   1   1      385.79      447.72     29.48 o 
  11   1   1       65.88       74.26     10.22 o 
  13   1   1     4131.97     3492.76    686.82 o 
  15   1   1      124.37      137.79     14.43 o 
  17   1   1       74.80       68.43      9.71 o 
  19   1   1        0.87        1.02     10.50 o 
 -20   2   1        0.46        1.87      9.85 o 
 -18   2   1        7.20       -1.57      7.90 o 
 -16   2   1     2739.56     2141.42    594.70 o 
 -14   2   1      611.12      630.08     31.78 o 
 -12   2   1     2062.78     2291.49     70.07 o 
 -10   2   1     2448.48     2813.73     84.48 o 
  -8   2   1       34.75       39.75      5.05 o 
  -6   2   1     1466.01     1462.81     43.14 o 
  -4   2   1    14404.12    15236.08    367.37 o 
  -2   2   1    34246.67    34640.32    844.28 o 
   0   2   1    22229.28    21443.62    514.29 o 
   2   2   1     2231.78     2323.62     55.19 o 
   4   2   1      283.80      253.19      8.72 o 
   6   2   1     6584.45     6855.07    191.31 o 
   8   2   1      822.76      604.72    163.04 o 
  10   2   1      433.77      470.64     65.84 o 
  12   2   1      725.37      692.02     89.09 o 
  14   2   1     2827.25     2487.77    574.85 o 
  16   2   1      349.94      220.23     56.52 o 
  18   2   1       87.15       58.87     13.50 o 
 -19   3   1      254.76      184.48     42.83 o 
 -17   3   1       24.97       17.89      9.46 o 
 -15   3   1        0.29       16.32     14.43 o 
 -13   3   1      109.18      112.79     15.29 o 
 -11   3   1        2.03       20.51      5.40 o 
  -9   3   1     5217.08     5730.57    238.76 o 
  -7   3   1     1410.14     1619.46     56.85 o 
  -5   3   1      957.60     1054.59     29.66 o 
  -3   3   1      612.05      671.36     23.02 o 
  -1   3   1        8.74       13.93      3.45 o 
   1   3   1     1269.60     1367.46     36.86 o 
   3   3   1     2899.64     3144.13     80.73 o 
   5   3   1        0.00        3.93      2.54 o 
   7   3   1        6.33        3.36      2.78 o 
   9   3   1       34.16       47.34      7.92 o 
  11   3   1      125.50      156.85     25.03 o 
  13   3   1      179.64      173.29     40.90 o 
  15   3   1      313.60      248.13     41.05 o 
  17   3   1       48.86       45.90     12.93 o 
 -18   4   1      363.86      299.99     74.26 o 
 -16   4   1      316.84      244.29     81.14 o 
 -14   4   1      449.99      491.10     27.46 o 
 -12   4   1      353.60      415.09     23.88 o 
 -10   4   1      181.54      195.24     19.57 o 
  -8   4   1     9175.68    10387.00    288.24 o 
  -6   4   1     2358.32     2512.86     70.82 o 
  -4   4   1     2955.89     2999.55     87.10 o 
  -2   4   1     7427.49     7687.09    224.81 o 
   0   4   1      984.98     1035.95     34.80 o 
   2   4   1      474.17      532.62     17.59 o 
   4   4   1      392.85      413.98     13.02 o 
   6   4   1       19.59       19.30      2.66 o 
   8   4   1     3119.01     3536.63    106.23 o 
  10   4   1     2336.49     1772.83    585.17 o 
  12   4   1       15.42        0.65      7.12 o 
  14   4   1       40.10       42.67     11.82 o 
  16   4   1      610.31      423.53    185.13 o 
 -17   5   1      580.86      323.16    176.97 o 
 -15   5   1       12.51       -1.95      6.86 o 
 -13   5   1      274.33      309.10     19.89 o 
 -11   5   1       57.28       44.00      9.65 o 
  -9   5   1      266.72      258.49     15.80 o 
  -7   5   1      237.97      270.43      9.51 o 
  -5   5   1      214.32      243.75     11.56 o 
  -3   5   1      239.70      218.54     16.91 o 
  -1   5   1      266.07      333.01     23.71 o 
   1   5   1      994.63     1106.16     37.53 o 
   3   5   1      400.76      445.77     17.46 o 
   5   5   1        3.19        1.90      3.28 o 
   7   5   1      854.01      849.49     31.60 o 
   9   5   1        8.64        9.61      5.81 o 
  11   5   1      355.68      248.71     95.37 o 
  13   5   1       37.30       45.20     23.25 o 
  15   5   1       34.00       45.16     20.37 o 
 -16   6   1       24.38       34.95     14.96 o 
 -14   6   1      495.81      617.17     39.36 o 
 -12   6   1      254.53      278.50     28.56 o 
 -10   6   1      262.34      269.68     23.46 o 
  -8   6   1       31.53       26.24      8.37 o 
  -6   6   1      199.95      201.44     10.97 o 
  -4   6   1      672.62      645.97     26.27 o 
  -2   6   1      952.91     1087.51     41.19 o 
   0   6   1      527.47      513.28     21.56 o 
   2   6   1       29.67       35.36      9.72 o 
   4   6   1        3.61       -2.47      5.45 o 
   6   6   1      150.84      155.61     23.67 o 
   8   6   1     1312.52     1394.58     73.39 o 
  10   6   1      416.17      249.01    141.78 o 
  12   6   1       18.16       11.47     11.66 o 
  14   6   1      568.55      269.28     36.72 o 
 -13   7   1       64.53       73.44     15.30 o 
 -11   7   1      194.74      194.82     21.42 o 
  -9   7   1      129.71      130.82     53.55 o 
  -7   7   1       10.39       10.51      8.11 o 
  -5   7   1      289.89      334.58     76.46 o 
  -3   7   1        0.27       -2.51     10.31 o 
  -1   7   1      224.28      237.10     14.05 o 
   1   7   1        0.09        1.61      4.30 o 
   3   7   1       13.39       28.33      7.51 o 
   5   7   1        0.27       -4.19      7.10 o 
   7   7   1        6.36        6.12     74.46 o 
   9   7   1        0.03       19.46     13.09 o 
  11   7   1      169.10       69.36     19.38 o 
  -8   8   1     1388.83     1590.10     97.92 o 
  -6   8   1        0.12        3.06      9.18 o 
  -4   8   1       95.25      102.00     14.28 o 
  -2   8   1       79.81       75.63     12.07 o 
   0   8   1       36.65       36.55      6.80 o 
   2   8   1      199.60      183.60    115.26 o 
   4   8   1        9.77       30.60     97.92 o 
   6   8   1        7.32       35.67     27.03 o 
 -22   0   2     1265.32     1717.70    170.34 o 
 -20   0   2      587.06      432.63    167.28 o 
 -18   0   2     6332.42     3742.42    232.56 o 
 -16   0   2    23320.71    12685.89    767.05 o 
 -14   0   2     9515.05     4809.36    294.78 o 
 -12   0   2     1237.41     1492.23     58.47 o 
 -10   0   2      109.06      125.00      6.92 o 
  -8   0   2      257.96      303.81     12.32 o 
  -6   0   2    44346.86    38873.48   1316.14 o 
  -4   0   2      742.88      784.72     30.28 o 
   0   0   2    18821.46    16179.57    552.36 o 
   2   0   2     7280.33     5195.93    648.22 o 
   4   0   2     9408.65     9772.73    783.37 o 
   6   0   2       27.42        9.24      6.12 o 
   8   0   2       45.94       39.56     16.83 o 
  10   0   2     3624.59     3203.25    487.06 o 
  12   0   2     1885.37     1796.69    312.12 o 
  14   0   2       20.83        6.99     10.20 o 
  16   0   2     1198.71     1250.26    146.88 o 
  18   0   2      343.13      354.28     38.76 o 
 -21   1   2      318.43      280.21     72.20 o 
 -19   1   2        6.33        5.22      8.03 o 
 -17   1   2        6.34        5.80      5.62 o 
 -15   1   2     2833.10     3215.71    112.94 o 
 -13   1   2     3660.64     3469.87    120.48 o 
 -11   1   2     1753.27     1877.21     66.31 o 
  -9   1   2     9390.42     9941.91    276.38 o 
  -7   1   2       83.94       86.65      3.23 o 
  -5   1   2      563.61      605.04     15.51 o 
  -3   1   2     5054.29     4032.21    420.42 o 
  -1   1   2     8504.46     6561.87    688.61 o 
   1   1   2    19671.40    14696.38   2173.84 o 
   3   1   2    12412.38    10930.35    288.00 o 
   5   1   2     1472.58     1078.13    110.16 o 
   7   1   2     5802.11     4579.36    827.40 o 
   9   1   2        6.74        1.63      4.41 o 
  11   1   2      524.78      452.32     56.11 o 
  13   1   2     2539.65     2344.88    311.37 o 
  15   1   2      375.28      377.79     36.25 o 
  17   1   2       34.56       39.50     12.37 o 
 -22   2   2     1336.88      989.99    442.18 o 
 -20   2   2        2.90        2.10      9.35 o 
 -18   2   2       71.12       32.11     15.75 o 
 -16   2   2      892.93      958.03     37.06 o 
 -14   2   2     1190.34     1304.37     41.18 o 
 -12   2   2      297.12      305.92     10.92 o 
 -10   2   2       81.75      176.08     17.70 o 
  -8   2   2      150.37      152.43      9.66 o 
  -6   2   2     4388.87     4304.81    130.11 o 
  -4   2   2     7125.54     6875.07    244.77 o 
  -2   2   2   108777.25    95745.68   3101.78 o 
   0   2   2       15.49       16.37      1.93 o 
   2   2   2      287.18      353.43     14.19 o 
   4   2   2     1752.81     1846.06     59.46 o 
   6   2   2    17508.29    17575.99    598.30 o 
   8   2   2       26.43       26.33      6.51 o 
  10   2   2     3448.80     2666.56    515.88 o 
  12   2   2      179.38      197.24     18.26 o 
  14   2   2        0.29        3.39      5.00 o 
  16   2   2     1263.79     1048.40    291.72 o 
  18   2   2      750.18      637.42    165.75 o 
 -21   3   2      258.47      219.46     70.89 o 
 -19   3   2      332.72      246.29     61.68 o 
 -17   3   2      898.78     1031.31     50.69 o 
 -15   3   2        4.01        6.57      5.47 o 
 -13   3   2     3452.63     3633.32    155.12 o 
 -11   3   2     1922.04     2072.43     90.17 o 
  -9   3   2     3344.41     3576.86    134.21 o 
  -7   3   2      936.33      871.88     71.91 o 
  -5   3   2     5098.15     5078.71    149.32 o 
  -3   3   2      124.78      132.15      7.62 o 
  -1   3   2     1694.33     1637.19     44.27 o 
   1   3   2     1387.68     1527.57     42.07 o 
   3   3   2     2474.08     2458.70     74.93 o 
   5   3   2     1217.24     1573.13     55.36 o 
   7   3   2     4304.29     3414.10    574.44 o 
   9   3   2       46.17       44.53      4.22 o 
  11   3   2      586.09      535.32    107.75 o 
  13   3   2      276.59      213.27     37.00 o 
  15   3   2       50.14       55.50     12.47 o 
  17   3   2      346.71      374.30     62.28 o 
 -20   4   2      142.65      130.93     43.91 o 
 -18   4   2       65.48       67.00     25.50 o 
 -16   4   2       11.19       12.55      6.98 o 
 -14   4   2      833.43      812.85     40.18 o 
 -12   4   2        1.14        5.64      5.77 o 
 -10   4   2      950.48     1012.20     45.97 o 
  -8   4   2      100.58       99.35     10.43 o 
  -6   4   2      895.67      865.25     28.05 o 
  -4   4   2     4000.69     4295.21    132.28 o 
  -2   4   2     1701.92     1538.64     59.87 o 
   0   4   2     2658.36     3010.10     95.93 o 
   2   4   2     1020.65     1059.18     29.92 o 
   4   4   2      848.21      871.57     25.26 o 
   6   4   2      439.29      421.53     16.91 o 
   8   4   2      266.82      245.41     22.64 o 
  10   4   2     3839.55     2647.12   1038.37 o 
  12   4   2      890.81      608.66    266.73 o 
  14   4   2     2675.38     1764.05    782.86 o 
  16   4   2      163.11      169.02     51.28 o 
 -17   5   2      933.07     1130.38     55.43 o 
 -15   5   2      293.15      376.72     23.52 o 
 -13   5   2      471.78      490.18     27.08 o 
 -11   5   2       28.63       13.16      5.91 o 
  -9   5   2      390.96      351.70     42.90 o 
  -7   5   2       71.16       75.27      7.73 o 
  -5   5   2      904.90      924.45     30.06 o 
  -3   5   2        0.92        2.95      3.05 o 
  -1   5   2      216.75      231.30     12.57 o 
   1   5   2      273.78      295.77     17.11 o 
   3   5   2      374.41      351.93     22.13 o 
   5   5   2     1000.38     1062.48     46.93 o 
   7   5   2     1230.74      935.34    285.86 o 
   9   5   2       33.78       22.61     17.51 o 
  11   5   2      673.11      706.86     52.52 o 
  13   5   2       84.38       90.16     18.90 o 
  15   5   2      133.41      130.29     61.20 o 
 -16   6   2        0.08        8.25      9.18 o 
 -14   6   2       47.12       53.49     14.28 o 
 -12   6   2      402.73      428.42     29.00 o 
 -10   6   2     1706.48     1891.32     98.14 o 
  -8   6   2       67.31       69.81     10.85 o 
  -6   6   2      161.46      176.56     14.98 o 
  -4   6   2      292.54      295.46     18.92 o 
  -2   6   2      178.34      195.06     10.68 o 
   0   6   2      643.87      713.85     36.81 o 
   2   6   2      163.01      151.54     10.04 o 
   4   6   2      518.36      572.25     60.69 o 
   6   6   2     1584.00      835.83    384.54 o 
   8   6   2       35.57       31.27     15.30 o 
  10   6   2      313.77      342.72     40.80 o 
  12   6   2        0.13        1.02     14.28 o 
 -13   7   2      213.78      231.54     24.48 o 
 -11   7   2       93.91      127.50     18.36 o 
  -9   7   2       18.44       12.77      9.11 o 
  -7   7   2      140.33      123.11     38.25 o 
  -5   7   2      144.84      152.26     24.94 o 
  -3   7   2      679.49      727.09     45.32 o 
  -1   7   2      371.76      383.75     49.71 o 
   1   7   2      297.30      337.82     24.96 o 
   3   7   2        6.76       -0.54     10.45 o 
   5   7   2       93.92       41.34     39.27 o 
   7   7   2      803.28      379.90    154.02 o 
   9   7   2       36.79       31.87     16.03 o 
  -8   8   2     1181.67     1249.51     83.64 o 
  -6   8   2      109.25      100.98     15.30 o 
  -4   8   2       82.57       66.64     16.32 o 
  -2   8   2       46.86       39.70      7.80 o 
   0   8   2       19.61       14.82      6.58 o 
   2   8   2       34.72        7.17     12.75 o 
   4   8   2        1.43        1.89     12.13 o 
 -23   1   3       61.84       47.12     33.61 o 
 -21   1   3        0.78       13.57     10.41 o 
 -19   1   3      283.80      197.34     46.23 o 
 -17   1   3      647.25      502.38     68.01 o 
 -15   1   3        0.13        1.66      2.46 o 
 -13   1   3      102.06      103.33      9.31 o 
 -11   1   3      825.45      906.50     28.49 o 
  -9   1   3      500.73      565.26     15.10 o 
  -7   1   3      125.48      117.76      4.63 o 
  -5   1   3    19444.88    18700.84    509.27 o 
  -3   1   3    32315.41    28295.13   1143.53 o 
  -1   1   3     1547.72     1334.05    139.27 o 
   1   1   3     1309.44     1049.57    114.65 o 
   3   1   3      647.78      444.29     46.44 o 
   5   1   3        4.87        5.33      3.29 o 
   7   1   3       58.87       68.81      7.05 o 
   9   1   3        1.02        0.38      4.57 o 
  11   1   3     1527.07     1400.17    165.96 o 
  13   1   3        2.32        1.95      6.32 o 
  15   1   3      321.93      323.33     25.33 o 
  17   1   3        0.02       -3.86      9.64 o 
 -22   2   3      330.39      282.66     78.35 o 
 -20   2   3      690.52      445.77    302.94 o 
 -18   2   3     2927.04     3563.29    154.63 o 
 -16   2   3        0.03        2.92      3.98 o 
 -14   2   3       70.18       78.60      4.27 o 
 -12   2   3       19.95       16.41      4.66 o 
 -10   2   3     4022.51     4855.29    180.85 o 
  -8   2   3     3034.55     3344.20    118.19 o 
  -6   2   3      271.68      251.18      7.98 o 
  -4   2   3     2576.33     2403.11    100.54 o 
  -2   2   3    71295.33    65451.54   2284.35 o 
   0   2   3      372.62      372.44     10.67 o 
   2   2   3      396.28      436.00     14.65 o 
   4   2   3     1877.45     1741.31    106.95 o 
   6   2   3      650.48      712.14     54.38 o 
   8   2   3       11.95       27.57      6.32 o 
  10   2   3      396.56      412.23     42.06 o 
  12   2   3     1268.84     1339.13    106.19 o 
  14   2   3      885.03      875.47    110.52 o 
  16   2   3      116.98      120.05     17.54 o 
 -21   3   3      176.66      131.20     27.74 o 
 -19   3   3      225.14      228.03     17.41 o 
 -17   3   3       50.99       74.11      9.80 o 
 -15   3   3      114.82      127.95     11.96 o 
 -13   3   3      756.66      787.52     38.20 o 
 -11   3   3       12.73       15.92      5.22 o 
  -9   3   3     1885.04     2086.80     79.79 o 
  -7   3   3        0.71       -1.31      1.58 o 
  -5   3   3       30.70       38.72      3.06 o 
  -3   3   3     2857.33     3092.07    109.95 o 
  -1   3   3     4183.77     4253.29    113.28 o 
   1   3   3     1826.11     1846.79     52.77 o 
   3   3   3      417.99      508.75     17.49 o 
   5   3   3        0.39       -1.45      2.28 o 
   7   3   3      559.50      554.21     76.16 o 
   9   3   3      294.61      300.55     24.69 o 
  11   3   3     1162.07     1047.16    191.95 o 
  13   3   3       54.47       40.90     11.33 o 
  15   3   3       30.54       46.85     16.81 o 
 -20   4   3       92.72      112.86     14.10 o 
 -18   4   3      512.70      632.31     34.98 o 
 -16   4   3      544.28      607.68     47.54 o 
 -14   4   3       42.31       37.90      9.82 o 
 -12   4   3       52.47       69.67     12.09 o 
 -10   4   3     1774.50     1903.95     74.03 o 
  -8   4   3      210.26      228.88     12.07 o 
  -6   4   3     6254.01     6567.74    234.44 o 
  -4   4   3     1406.38     1526.74     59.99 o 
  -2   4   3     1884.66     1977.14     83.47 o 
   0   4   3       65.07       76.33      7.29 o 
   2   4   3      836.08      786.38     95.90 o 
   4   4   3      393.16      419.88     16.17 o 
   6   4   3     3189.55     2915.13    467.61 o 
   8   4   3      306.45      316.75     29.15 o 
  10   4   3       24.04       17.63      9.79 o 
  12   4   3      367.86      429.22     68.57 o 
  14   4   3       87.87       67.30     27.41 o 
 -19   5   3       69.90       71.90     11.40 o 
 -17   5   3      294.16      332.17     22.51 o 
 -15   5   3        1.54        6.48      6.34 o 
 -13   5   3      471.07      469.14     25.69 o 
 -11   5   3      710.34      755.91     36.88 o 
  -9   5   3      296.01      300.43     13.66 o 
  -7   5   3      304.33      322.81     22.23 o 
  -5   5   3      728.60      732.71     36.53 o 
  -3   5   3       45.87       44.56      9.66 o 
  -1   5   3        0.50       -0.33      5.03 o 
   1   5   3      275.55      244.60     33.71 o 
   3   5   3      201.84      197.12     15.53 o 
   5   5   3      205.93      241.25     13.67 o 
   7   5   3       41.64       40.50     12.37 o 
   9   5   3      339.42      289.80    156.06 o 
  11   5   3       34.56       18.97     10.26 o 
  13   5   3      162.58      145.13     21.81 o 
 -16   6   3      174.16      155.47     18.87 o 
 -14   6   3      475.16      474.71     32.54 o 
 -12   6   3        5.37       10.69      7.63 o 
 -10   6   3       90.59       94.60     12.17 o 
  -8   6   3     1206.17      939.36    331.07 o 
  -6   6   3     2296.97     2285.48    100.56 o 
  -4   6   3     1165.03     1176.56     55.40 o 
  -2   6   3      775.24      580.56    155.51 o 
   0   6   3        0.49        2.27      5.34 o 
   2   6   3      500.37      419.47    129.05 o 
   4   6   3        0.01       -2.59      9.51 o 
   6   6   3       77.70       45.05     60.69 o 
   8   6   3     1016.18     1035.31     93.84 o 
  10   6   3        4.74       15.48     10.02 o 
 -13   7   3        4.35        0.00      8.16 o 
 -11   7   3        4.40       -2.04      8.16 o 
  -9   7   3      232.95      236.39     21.95 o 
  -7   7   3       15.35       41.57     12.32 o 
  -5   7   3      198.55      150.12     32.93 o 
  -3   7   3        0.75       -0.26      5.07 o 
  -1   7   3      113.32       99.21     17.13 o 
   1   7   3      181.19      167.31     27.40 o 
   3   7   3       26.14       25.87     13.10 o 
   5   7   3     1958.00      901.81    538.06 o 
   7   7   3       92.67       47.66     16.04 o 
  -8   8   3      183.75      234.60     23.46 o 
  -6   8   3       60.15       48.17     15.81 o 
  -4   8   3      151.17      133.59     16.32 o 
  -2   8   3      246.53      203.03     44.71 o 
   0   8   3       53.09       28.72     27.54 o 
   2   8   3       26.42       23.34     12.14 o 
   4   8   3      777.02      411.44    255.00 o 
 -24   0   4      902.34     1178.11    131.58 o 
 -22   0   4     1643.92      890.47     62.22 o 
 -20   0   4      222.03      130.64     54.06 o 
 -18   0   4      201.31      221.39     16.17 o 
 -16   0   4      646.53      621.01     50.49 o 
 -14   0   4     2132.89     2453.05     94.67 o 
 -12   0   4     1826.47     2679.56    102.66 o 
 -10   0   4     2081.88     1937.52     67.83 o 
  -8   0   4      171.37      173.88      8.20 o 
  -6   0   4     5215.79     5012.36    199.73 o 
  -4   0   4      962.32      823.89    104.55 o 
  -2   0   4     5316.99     4794.13    156.55 o 
   0   0   4      140.34      162.02     12.96 o 
   2   0   4      817.68      720.26     62.13 o 
   4   0   4    50880.11    47500.84   2294.64 o 
   6   0   4     1692.79     1559.55    115.26 o 
   8   0   4     2075.56     1866.09     97.61 o 
  10   0   4     3595.24     3441.52    217.26 o 
  12   0   4      702.56      684.01     43.77 o 
  14   0   4     1514.84     1505.80     85.17 o 
  16   0   4      674.79      712.99     57.12 o 
 -23   1   4      685.04      472.08    261.12 o 
 -21   1   4      195.08      222.67     33.88 o 
 -19   1   4     2619.72     1929.47    546.33 o 
 -17   1   4      485.01      487.83     20.41 o 
 -15   1   4     7195.24     7311.00    217.42 o 
 -13   1   4       13.81       21.51      2.17 o 
 -11   1   4       58.79       44.28      3.02 o 
  -9   1   4      125.94      153.00      5.08 o 
  -7   1   4      959.51      917.83     29.56 o 
  -5   1   4    20117.28    19092.79    818.99 o 
  -3   1   4    35102.10    31683.22    851.21 o 
  -1   1   4     1617.47     1779.85     48.28 o 
   1   1   4    12726.52    11285.16    502.33 o 
   3   1   4     9286.77     9005.38    363.56 o 
   5   1   4     5136.00     4688.55    261.77 o 
   7   1   4        1.47       -2.26      4.03 o 
   9   1   4      709.29      671.51     36.36 o 
  11   1   4      212.25      218.81     15.28 o 
  13   1   4      842.48      965.03     74.50 o 
  15   1   4       65.63       76.28     10.77 o 
 -24   2   4       53.71        7.14     13.26 o 
 -22   2   4      448.02      557.45     65.28 o 
 -20   2   4     1269.32     1494.91     70.17 o 
 -18   2   4     4123.09     4786.59    204.49 o 
 -16   2   4     3301.65     2960.25    213.72 o 
 -14   2   4      148.95      148.86     12.55 o 
 -12   2   4     3296.75     3519.14    149.37 o 
 -10   2   4    11799.93    12528.38    460.97 o 
  -8   2   4    19144.68    19575.43    613.12 o 
  -6   2   4     6542.50     5474.44    557.12 o 
  -4   2   4     1448.13     1242.50    145.52 o 
  -2   2   4      144.35      115.74      5.11 o 
   0   2   4       20.43       12.77      2.30 o 
   2   2   4     1686.95     1702.97     73.50 o 
   4   2   4     1926.25     1792.69     91.33 o 
   6   2   4      717.93      610.08     54.03 o 
   8   2   4     2057.52     1878.62    106.96 o 
  10   2   4     1898.04     2066.75    132.06 o 
  12   2   4      338.21      312.52     17.92 o 
  14   2   4      506.81      492.70     47.35 o 
  16   2   4      211.52      199.94     26.68 o 
 -23   3   4       17.24       25.43     12.04 o 
 -21   3   4       13.21        2.11      8.40 o 
 -19   3   4      528.86      644.83     34.59 o 
 -17   3   4      736.25      882.40     43.70 o 
 -15   3   4     2307.81     2374.84    104.27 o 
 -13   3   4      734.72      815.08     39.26 o 
 -11   3   4     1071.91     1063.54     42.90 o 
  -9   3   4      270.28      326.85     10.62 o 
  -7   3   4     1603.84     1638.25     51.70 o 
  -5   3   4      857.67      920.42     44.65 o 
  -3   3   4      283.83      218.22     10.43 o 
  -1   3   4      771.78      837.11     73.23 o 
   1   3   4     4487.56     4282.16    129.09 o 
   3   3   4      333.99      330.39     23.37 o 
   5   3   4     1202.67     1140.60    111.97 o 
   7   3   4       33.48       51.49     36.42 o 
   9   3   4      367.14      345.91     26.50 o 
  11   3   4     3224.03     3817.13    162.58 o 
  13   3   4      638.15      607.02     76.19 o 
  15   3   4       45.16       49.20     14.37 o 
 -22   4   4        1.87        6.18     12.76 o 
 -20   4   4       16.96       10.08      7.39 o 
 -18   4   4     1385.44     1405.15     66.33 o 
 -16   4   4      290.72      343.28     29.44 o 
 -14   4   4      541.73      545.08     28.95 o 
 -12   4   4     1491.29     1610.89     71.33 o 
 -10   4   4     1052.04     1049.16     42.60 o 
  -8   4   4     2087.00     2079.42     67.06 o 
  -6   4   4     8407.81     8793.90    462.52 o 
  -4   4   4    20883.70    17400.93   2791.38 o 
  -2   4   4     2609.48     1894.99    383.27 o 
   0   4   4       36.00       36.72     11.93 o 
   2   4   4       31.52       28.16      6.49 o 
   4   4   4      368.87      386.31     18.84 o 
   6   4   4       30.90       36.70      5.89 o 
   8   4   4      866.34      725.27    129.09 o 
  10   4   4        0.20       15.72      8.77 o 
  12   4   4      684.79      646.74     67.79 o 
  14   4   4      190.78      248.31     28.02 o 
 -19   5   4        5.94       17.71      8.14 o 
 -17   5   4      284.41      323.02     24.21 o 
 -15   5   4     1094.89     1239.08     57.89 o 
 -13   5   4      577.42      628.74     32.33 o 
 -11   5   4     2131.77     2152.40     93.09 o 
  -9   5   4      491.94      507.69     49.91 o 
  -7   5   4     1142.56     1189.11     45.84 o 
  -5   5   4        2.55       -4.09      4.09 o 
  -3   5   4     1952.46     1499.74    354.78 o 
  -1   5   4      263.77      252.81     73.84 o 
   1   5   4      693.95      575.32     77.00 o 
   3   5   4      116.96      116.58     19.43 o 
   5   5   4     1451.29     1603.82     68.95 o 
   7   5   4        6.35       16.10      7.75 o 
   9   5   4       61.46       54.00     11.21 o 
  11   5   4       19.43       17.78     16.97 o 
 -18   6   4      179.81      179.16     19.25 o 
 -16   6   4       89.86       98.54     13.93 o 
 -14   6   4       36.01       37.18     10.33 o 
 -12   6   4      192.52      212.85     20.40 o 
 -10   6   4     3495.15     3754.08    186.57 o 
  -8   6   4        0.05        3.10      5.81 o 
  -6   6   4     1196.05     1246.88     58.97 o 
  -4   6   4      736.53      566.07    124.27 o 
  -2   6   4       60.87       57.55     16.37 o 
   0   6   4       39.01       42.82     13.22 o 
   2   6   4      754.78      557.54    105.40 o 
   4   6   4        5.62        5.62      5.17 o 
   6   6   4     1474.54      814.15    172.38 o 
   8   6   4      981.13     1012.87     92.82 o 
  10   6   4       68.36       36.08     27.54 o 
 -15   7   4      133.26      165.24     20.40 o 
 -13   7   4      125.79      133.62     19.38 o 
 -11   7   4      273.44      316.07     55.08 o 
  -9   7   4       22.47       26.81     14.49 o 
  -7   7   4       46.17       60.30     11.99 o 
  -5   7   4       83.58       75.21     23.98 o 
  -3   7   4       13.60        2.31      6.43 o 
  -1   7   4       54.61       45.03      7.32 o 
   1   7   4       14.49       28.31      8.36 o 
   3   7   4      100.92       43.36     17.34 o 
   5   7   4        1.59       -8.38     11.09 o 
   7   7   4       14.63       -1.79     13.05 o 
 -10   8   4       24.04       44.88     13.26 o 
  -8   8   4      187.14      133.47     74.46 o 
  -6   8   4      195.23      173.26     18.94 o 
  -4   8   4       13.37       -3.88      8.11 o 
  -2   8   4       59.21       61.10     15.60 o 
   0   8   4        9.89        9.89     12.14 o 
   2   8   4      143.84       85.54     70.38 o 
 -25   1   5       15.46       19.82     22.64 o 
 -23   1   5      124.54       92.30     30.89 o 
 -21   1   5     1777.55     1891.10     86.73 o 
 -19   1   5      506.08      406.51     76.69 o 
 -17   1   5        1.20        1.35      1.96 o 
 -15   1   5      475.38      485.23     16.66 o 
 -13   1   5      204.27      195.12      7.73 o 
 -11   1   5     1909.52     2135.52     64.91 o 
  -9   1   5       48.91       69.03      3.81 o 
  -7   1   5     2540.98     2486.85     95.19 o 
  -5   1   5     5712.83     5502.76    146.89 o 
  -3   1   5     3401.31     3138.24    122.84 o 
  -1   1   5      415.81      410.30     17.61 o 
   1   1   5     1782.03     2046.94     68.32 o 
   3   1   5     1094.71     1096.22     41.66 o 
   5   1   5     1411.77     1371.57     51.02 o 
   7   1   5      105.64      128.24     10.25 o 
   9   1   5        5.39        3.81      5.80 o 
  11   1   5      257.69      212.74     15.02 o 
  13   1   5        0.01        1.52      6.85 o 
  15   1   5        5.93       -5.26     10.47 o 
 -24   2   5        2.08       11.87     10.43 o 
 -22   2   5        9.26       15.89      8.52 o 
 -20   2   5      787.64      873.57     43.83 o 
 -18   2   5     2593.99     2214.48    395.72 o 
 -16   2   5      746.10      722.00    203.43 o 
 -14   2   5      614.77      638.64     22.15 o 
 -12   2   5     1732.10     1785.62     54.42 o 
 -10   2   5      134.97      158.03      8.08 o 
  -8   2   5      943.15      960.66     58.69 o 
  -6   2   5     1670.13     1423.46    220.39 o 
  -4   2   5     1066.70      867.86    111.13 o 
  -2   2   5       68.08      124.14     12.24 o 
   0   2   5     3930.72     3793.12    186.24 o 
   2   2   5     1418.14     1617.98     79.58 o 
   4   2   5     3117.97     2875.40    151.64 o 
   6   2   5       48.64       45.34      5.93 o 
   8   2   5      428.66      439.33     29.83 o 
  10   2   5      607.98      553.64     25.46 o 
  12   2   5      921.32     1038.03     49.22 o 
  14   2   5       13.38       11.65     11.00 o 
 -23   3   5       72.06       69.90     10.98 o 
 -21   3   5       13.55       26.38      8.16 o 
 -19   3   5     3026.62     3163.05    138.84 o 
 -17   3   5      340.56      342.19     29.69 o 
 -15   3   5      241.09      246.50     22.76 o 
 -13   3   5      394.23      449.33     24.27 o 
 -11   3   5       90.27      100.37      8.36 o 
  -9   3   5        4.25        2.07      2.97 o 
  -7   3   5      742.91      911.86     29.75 o 
  -5   3   5     2583.48     2382.02     74.53 o 
  -3   3   5      495.63      553.44     47.97 o 
  -1   3   5       36.93       45.01      9.88 o 
   1   3   5      626.08      611.56     36.65 o 
   3   3   5      293.60      276.32     24.15 o 
   5   3   5        9.02        7.79      5.30 o 
   7   3   5      109.25      127.59     13.57 o 
   9   3   5     2212.57     2173.32    155.18 o 
  11   3   5       26.65       21.82     10.11 o 
  13   3   5      188.73      160.51     19.63 o 
 -22   4   5      316.18      415.87     48.26 o 
 -20   4   5     1258.02     1486.00     70.58 o 
 -18   4   5       42.75       35.55      8.73 o 
 -16   4   5      269.41      308.44     20.12 o 
 -14   4   5      291.48      277.48     20.67 o 
 -12   4   5     1842.11     1896.23     73.98 o 
 -10   4   5     1754.05     1849.42     66.70 o 
  -8   4   5     1193.00     1198.02     44.52 o 
  -6   4   5      227.19      218.16     25.27 o 
  -4   4   5     2887.15     2650.65    208.05 o 
  -2   4   5      399.76      363.41     66.32 o 
   0   4   5     1195.94     1247.62    131.23 o 
   2   4   5      214.16      240.94     18.13 o 
   4   4   5      286.65      275.06     14.93 o 
   6   4   5       42.58       47.33      9.57 o 
   8   4   5      321.72      358.74     20.32 o 
  10   4   5      218.01      195.80     21.65 o 
  12   4   5      544.06      571.98     64.01 o 
 -21   5   5        5.93       12.08      8.77 o 
 -19   5   5       25.39       39.86      9.64 o 
 -17   5   5      231.35      240.05     27.73 o 
 -15   5   5      315.02      358.70     22.40 o 
 -13   5   5       81.57       72.79     12.11 o 
 -11   5   5        2.16        0.91      3.36 o 
  -9   5   5       81.97       96.55      6.49 o 
  -7   5   5      501.00      482.91     67.60 o 
  -5   5   5      420.98      383.14     40.34 o 
  -3   5   5     1341.46     1081.14    191.63 o 
  -1   5   5      810.32      723.32    179.56 o 
   1   5   5       76.78       63.70      9.73 o 
   3   5   5     2397.98     1965.91    280.51 o 
   5   5   5      498.14      497.82     46.51 o 
   7   5   5      170.97      156.73     20.47 o 
   9   5   5      300.26      283.57     24.11 o 
  11   5   5      401.24      391.83     45.88 o 
 -18   6   5        2.78        4.14      8.64 o 
 -16   6   5      292.62      331.80     44.88 o 
 -14   6   5       12.97       23.95      8.50 o 
 -12   6   5      217.25      224.72     19.77 o 
 -10   6   5      201.35      239.21     19.83 o 
  -8   6   5     2020.12     1873.89    150.74 o 
  -6   6   5       75.85       59.37      9.57 o 
  -4   6   5      609.30      495.07    103.95 o 
  -2   6   5       17.03        5.03     34.17 o 
   0   6   5        3.40        7.71      5.36 o 
   2   6   5      184.66      211.49     51.53 o 
   4   6   5      257.54      149.33     27.54 o 
   6   6   5       29.02        3.99     14.90 o 
   8   6   5       25.81       26.83     11.88 o 
 -15   7   5      256.00      250.92     26.52 o 
 -13   7   5     1685.35     2019.62    129.54 o 
 -11   7   5      858.55      882.31     61.20 o 
  -9   7   5      155.24      120.52     22.44 o 
  -7   7   5      531.24      477.15     57.65 o 
  -5   7   5       43.30       34.82     48.96 o 
  -3   7   5      240.72      196.56     37.58 o 
  -1   7   5      229.65      199.32     39.77 o 
   1   7   5        8.90        3.94     14.63 o 
   3   7   5      913.28      439.94    129.03 o 
   5   7   5       27.47        3.98     14.06 o 
 -10   8   5      500.44      492.67     38.76 o 
  -8   8   5      438.07      397.80     62.73 o 
  -6   8   5      204.72      208.21    101.49 o 
  -4   8   5      314.81      313.55     70.83 o 
  -2   8   5       30.01       22.82      8.33 o 
   0   8   5       32.81       11.34     13.14 o 
 -26   0   6       47.33       92.82     44.88 o 
 -24   0   6      249.94      337.62     65.28 o 
 -22   0   6      325.84      329.54     22.50 o 
 -20   0   6      435.49      412.09     26.10 o 
 -18   0   6     1278.10     1210.96     63.95 o 
 -16   0   6     1278.58     1221.93     64.08 o 
 -14   0   6     5027.86     5403.52    205.31 o 
 -12   0   6    37941.89    39595.42   1481.42 o 
 -10   0   6     4912.64     5083.92    193.19 o 
  -8   0   6     5721.51     5903.17    231.15 o 
  -6   0   6     1637.42     1736.80    120.51 o 
  -4   0   6    14491.37    14147.85    494.78 o 
  -2   0   6     9299.88     9244.92    381.68 o 
   0   0   6     3540.59     3145.45    153.04 o 
   2   0   6      922.17      830.29     75.48 o 
   4   0   6     4474.23     3854.53    228.48 o 
   6   0   6     1526.99     1355.42     84.66 o 
   8   0   6     1754.86     1955.97    102.29 o 
  10   0   6     1667.32     1683.20     90.48 o 
  12   0   6      615.78      741.99     47.55 o 
  14   0   6      186.06      211.14     23.76 o 
 -25   1   6      629.49      413.69    227.97 o 
 -23   1   6        5.62        1.21      5.80 o 
 -21   1   6     4937.61     3484.14   1242.78 o 
 -19   1   6     1125.60     1170.65     47.76 o 
 -17   1   6     2242.46     2289.88     70.26 o 
 -15   1   6     3505.75     3805.56    114.29 o 
 -13   1   6       24.28       45.84      3.87 o 
 -11   1   6      879.26     1064.18     33.24 o 
  -9   1   6     1824.68     1738.33     51.38 o 
  -7   1   6     2150.71     2036.72     61.47 o 
  -5   1   6      918.00      690.19     22.97 o 
  -3   1   6     1094.84     1059.50     35.81 o 
  -1   1   6     4386.82     4182.21    144.83 o 
   1   1   6     1075.13     1093.92     43.42 o 
   3   1   6     2720.03     2663.12     94.36 o 
   5   1   6        0.54        4.83      4.71 o 
   7   1   6     3144.25     3138.44    112.34 o 
   9   1   6       11.49       11.13      6.23 o 
  11   1   6     1458.72     1747.70     67.06 o 
  13   1   6      105.19      104.82     11.37 o 
 -24   2   6     1002.34     1424.17     69.10 o 
 -22   2   6       79.12       60.44     12.32 o 
 -20   2   6       66.06       67.13      9.93 o 
 -18   2   6      446.59      327.39     80.10 o 
 -16   2   6      726.54      672.90     26.10 o 
 -14   2   6      141.81       93.05      4.86 o 
 -12   2   6     3775.09     3480.97    104.25 o 
 -10   2   6       28.06       32.93      4.52 o 
  -8   2   6     9401.08     9928.69    523.05 o 
  -6   2   6     2016.72     2213.77     83.46 o 
  -4   2   6      304.04      230.19     19.88 o 
  -2   2   6       30.24       27.93      4.12 o 
   0   2   6     1393.58     1337.35     62.72 o 
   2   2   6     5424.96     5449.94    295.92 o 
   4   2   6     1579.85     1415.50     53.30 o 
   6   2   6      171.98      124.98     11.04 o 
   8   2   6      762.55      759.46     57.99 o 
  10   2   6       34.79       25.05      6.41 o 
  12   2   6      454.68      495.34     33.59 o 
 -23   3   6        0.26        5.18      7.19 o 
 -21   3   6       34.31       36.40      9.10 o 
 -19   3   6      123.01      121.72     12.87 o 
 -17   3   6     2726.39     2821.32    122.72 o 
 -15   3   6      210.15      219.22     15.13 o 
 -13   3   6     1155.74     1185.35     54.20 o 
 -11   3   6        2.97        6.58      2.71 o 
  -9   3   6     3580.42     2868.52    697.63 o 
  -7   3   6     5284.45     3783.46   1238.58 o 
  -5   3   6    31503.14    30651.87   1252.94 o 
  -3   3   6        8.65        3.02      3.43 o 
  -1   3   6     2156.01     1835.19    168.75 o 
   1   3   6     2111.42     2251.67     95.64 o 
   3   3   6     2391.91     2267.82    135.94 o 
   5   3   6        0.34        7.01      4.12 o 
   7   3   6       83.18       81.38      7.73 o 
   9   3   6      205.95      270.29     29.73 o 
  11   3   6      274.47      224.59     32.98 o 
 -22   4   6       46.02       50.11     12.47 o 
 -20   4   6     3005.03     3196.60    140.50 o 
 -18   4   6     1491.11     1456.87     68.29 o 
 -16   4   6      174.03      137.79     12.75 o 
 -14   4   6     1142.82     1230.23     56.25 o 
 -12   4   6      182.23      189.82     28.41 o 
 -10   4   6     2486.09     2677.03     80.53 o 
  -8   4   6     2186.04     2346.17     74.06 o 
  -6   4   6      297.24      318.92     17.22 o 
  -4   4   6     3230.27     3320.60    222.02 o 
  -2   4   6      427.66      424.72     40.27 o 
   0   4   6     1610.73     1609.82    102.85 o 
   2   4   6      195.05      173.10     18.99 o 
   4   4   6     1945.92     1893.75    147.64 o 
   6   4   6       33.09       27.96      5.13 o 
   8   4   6      996.46      999.29    104.42 o 
  10   4   6      138.70      156.17     18.93 o 
 -21   5   6      374.66      412.22     30.93 o 
 -19   5   6       11.05       20.59      8.60 o 
 -17   5   6      904.68      981.94     48.49 o 
 -15   5   6        3.32        5.19      9.35 o 
 -13   5   6      521.31      525.25     27.81 o 
 -11   5   6        2.32        3.25      3.78 o 
  -9   5   6     1094.15     1072.92     47.78 o 
  -7   5   6       53.05       42.24      7.33 o 
  -5   5   6     1357.49     1324.57    161.18 o 
  -3   5   6      144.21       90.24     16.22 o 
  -1   5   6      302.35      252.24     22.08 o 
   1   5   6     1598.04     1462.34    213.43 o 
   3   5   6      454.89      460.72     36.51 o 
   5   5   6        2.57        1.87      4.17 o 
   7   5   6       16.93       13.04      8.48 o 
   9   5   6     1004.41      888.35     90.90 o 
 -18   6   6      366.73      393.30     29.10 o 
 -16   6   6       37.50       32.97      9.57 o 
 -14   6   6       10.65       -4.96     11.73 o 
 -12   6   6     1559.54     1650.06    130.05 o 
 -10   6   6       70.97       50.51      9.27 o 
  -8   6   6     1797.25     1543.65    195.61 o 
  -6   6   6     1652.40     1541.29    264.69 o 
  -4   6   6      190.98      168.17     30.57 o 
  -2   6   6       20.87       13.63      6.15 o 
   0   6   6       42.47       34.10      8.79 o 
   2   6   6     1889.05     1509.78    570.70 o 
   4   6   6      244.30      196.67     29.46 o 
   6   6   6      116.83       57.45     37.74 o 
 -15   7   6       47.05       39.78     12.24 o 
 -13   7   6      368.94      394.74     32.64 o 
 -11   7   6       35.58       33.82     11.04 o 
  -9   7   6       88.11       69.37     20.91 o 
  -7   7   6       15.02        8.16      6.75 o 
  -5   7   6      139.94      142.55     24.70 o 
  -3   7   6        9.14       12.36      6.77 o 
  -1   7   6        0.11        0.45      6.15 o 
   1   7   6      707.82      365.80    142.80 o 
   3   7   6      356.74      247.92    102.00 o 
 -10   8   6       79.05       65.96     14.03 o 
  -8   8   6      214.96      219.85     38.25 o 
  -6   8   6      150.24      186.62     30.60 o 
  -4   8   6      175.39       50.64     22.44 o 
  -2   8   6        0.94       -0.82     19.89 o 
 -25   1   7        9.55       12.39      7.61 o 
 -23   1   7      598.79      591.20     33.49 o 
 -21   1   7      120.43      129.46     12.81 o 
 -19   1   7      240.63      245.98     12.42 o 
 -17   1   7        9.56        9.52      4.69 o 
 -15   1   7     2530.80     2842.91     86.23 o 
 -13   1   7     2017.40     2080.50     63.66 o 
 -11   1   7     1804.39     2004.05     65.36 o 
  -9   1   7      186.17      231.25     10.78 o 
  -7   1   7     1681.77     1784.98     63.63 o 
  -5   1   7     5472.84     5651.71    179.84 o 
  -3   1   7      391.85      415.28     17.75 o 
  -1   1   7      630.13      602.49     23.60 o 
   1   1   7     5399.32     5561.99    191.75 o 
   3   1   7      376.81      380.47     17.68 o 
   5   1   7      156.38      178.08     12.13 o 
   7   1   7      754.21      826.32     36.25 o 
   9   1   7      809.04      919.35     38.43 o 
  11   1   7       20.07        2.64      6.56 o 
 -26   2   7       10.05       11.66      8.58 o 
 -24   2   7        2.71        4.41     11.70 o 
 -22   2   7      330.80      364.78     35.01 o 
 -20   2   7     1881.33     1888.33     85.77 o 
 -18   2   7      591.31      628.90     25.33 o 
 -16   2   7     1797.28     1767.26     54.82 o 
 -14   2   7     2037.70     2101.27     64.47 o 
 -12   2   7     2155.83     2169.31     67.50 o 
 -10   2   7      367.63      310.18     20.41 o 
  -8   2   7        8.43        9.60      3.33 o 
  -6   2   7     4715.05     5242.55    175.09 o 
  -4   2   7      324.29      267.21     17.96 o 
  -2   2   7      687.00      767.32     30.63 o 
   0   2   7       70.92       51.70      5.65 o 
   2   2   7      862.43      969.71     36.80 o 
   4   2   7      212.12      195.04     18.61 o 
   6   2   7      369.86      394.35     31.80 o 
   8   2   7        1.63        5.17      5.26 o 
  10   2   7       31.51       42.09      7.85 o 
  12   2   7       24.44       34.64     12.84 o 
 -25   3   7      150.03      179.39     17.67 o 
 -23   3   7      318.28      370.01     35.52 o 
 -21   3   7        0.36        7.76      7.35 o 
 -19   3   7       89.06       74.78     11.95 o 
 -17   3   7      548.72      570.05     30.29 o 
 -15   3   7       35.35       33.00      4.56 o 
 -13   3   7      359.25      341.92     14.77 o 
 -11   3   7      105.99      111.03     16.34 o 
  -9   3   7     1480.79     1120.90    249.43 o 
  -7   3   7     7292.71     7876.86    262.04 o 
  -5   3   7      886.55      978.24     39.20 o 
  -3   3   7      399.15      403.80     21.74 o 
  -1   3   7       53.34       62.79      6.40 o 
   1   3   7     1750.86     1742.01     94.52 o 
   3   3   7     2144.34     2087.19    108.29 o 
   5   3   7      287.73      290.52     15.65 o 
   7   3   7      107.61      143.87     10.72 o 
   9   3   7      318.38      321.14     25.72 o 
  11   3   7        0.11        7.27     10.72 o 
 -24   4   7       30.85       20.77      9.25 o 
 -22   4   7       19.98       12.54      7.52 o 
 -20   4   7       86.95      110.78     16.25 o 
 -18   4   7        9.79        9.88      6.40 o 
 -16   4   7      511.38      492.22     27.37 o 
 -14   4   7       25.94       20.83      2.74 o 
 -12   4   7      981.88     1051.22     32.57 o 
 -10   4   7        1.72        1.24      6.04 o 
  -8   4   7     1263.41     1398.33     48.82 o 
  -6   4   7     1735.02     1649.31     63.23 o 
  -4   4   7       95.39       92.44     16.05 o 
  -2   4   7       57.71       64.92      6.47 o 
   0   4   7      430.75      343.43     35.13 o 
   2   4   7      369.22      343.58     33.27 o 
   4   4   7      165.55      197.26     12.40 o 
   6   4   7       86.58       85.79      9.75 o 
   8   4   7      200.83      183.40     19.55 o 
  10   4   7      197.13      210.24     22.36 o 
 -21   5   7      554.87      544.69     37.02 o 
 -19   5   7      117.39      120.40     14.91 o 
 -17   5   7      554.54      535.73     54.06 o 
 -15   5   7     1518.94     1572.28     83.55 o 
 -13   5   7     1698.03     1712.32     93.84 o 
 -11   5   7      148.04      167.16     21.79 o 
  -9   5   7       91.57      111.97     11.11 o 
  -7   5   7     1642.09     1651.67     99.12 o 
  -5   5   7      684.36      614.21     65.60 o 
  -3   5   7      154.49      137.22     20.32 o 
  -1   5   7       17.18       13.88      7.21 o 
   1   5   7     1065.11     1069.01    100.10 o 
   3   5   7        2.08        9.62      8.23 o 
   5   5   7       34.63       27.01      9.21 o 
   7   5   7      458.84      429.30     70.23 o 
 -20   6   7       21.16       13.31      9.61 o 
 -18   6   7       32.37       30.35      9.68 o 
 -16   6   7       38.99       38.49      9.64 o 
 -14   6   7        7.36        0.89      7.71 o 
 -12   6   7      626.52      626.55     61.13 o 
 -10   6   7      432.94      462.16     23.42 o 
  -8   6   7       70.28       68.70      9.46 o 
  -6   6   7      630.75      532.67     42.02 o 
  -4   6   7      282.42      273.22     53.65 o 
  -2   6   7      270.52      312.53     45.10 o 
   0   6   7        0.17        1.56      6.37 o 
   2   6   7      362.41      380.93     91.71 o 
   4   6   7       52.94       26.99     36.72 o 
   6   6   7       91.26       43.35     20.67 o 
 -15   7   7      107.91      103.43     30.09 o 
 -13   7   7      793.23      786.75     49.98 o 
 -11   7   7       13.07       10.70      9.97 o 
  -9   7   7      218.06      261.59     21.12 o 
  -7   7   7      120.66      130.22     15.31 o 
  -5   7   7      189.52      177.81     19.79 o 
  -3   7   7        6.75        4.74     16.99 o 
  -1   7   7      387.81      341.43     85.52 o 
   1   7   7        1.99        0.06     16.04 o 
  -8   8   7       19.72        8.21     18.36 o 
  -6   8   7       22.88       17.78     10.13 o 
 -26   0   8      784.48     1302.56    141.78 o 
 -24   0   8        2.60        0.57      9.69 o 
 -22   0   8     4282.19     4559.15    226.60 o 
 -20   0   8       16.06       10.52      4.99 o 
 -18   0   8     8543.47     8743.23    423.66 o 
 -16   0   8      124.43      165.67     13.26 o 
 -14   0   8     2852.19     2566.33    127.90 o 
 -12   0   8     3448.21     3959.69    239.70 o 
 -10   0   8    15739.06    15851.04   1005.22 o 
  -8   0   8     7240.16     7756.46    500.48 o 
  -6   0   8      607.48      473.36     36.80 o 
  -4   0   8       37.44       38.91     11.22 o 
  -2   0   8     4948.19     4887.93    237.24 o 
   0   0   8      160.46      157.36     18.87 o 
   2   0   8     1323.24     1202.36     76.50 o 
   4   0   8       27.06       19.84      7.55 o 
   6   0   8      365.60      371.62     27.14 o 
   8   0   8      927.68      870.87     51.84 o 
  10   0   8      476.21      642.76     42.04 o 
 -27   1   8      267.78      316.07     46.48 o 
 -25   1   8      199.57      191.46     16.42 o 
 -23   1   8       53.53       68.93     12.84 o 
 -21   1   8      443.02      500.49     21.65 o 
 -19   1   8     1412.53     1323.15     49.41 o 
 -17   1   8      999.71     1115.14     35.75 o 
 -15   1   8     2110.47     2085.76     64.07 o 
 -13   1   8     2259.16     2359.54     76.89 o 
 -11   1   8     2905.07     2742.24     92.33 o 
  -9   1   8     5856.37     6233.89    229.00 o 
  -7   1   8     7630.91     8064.08    311.60 o 
  -5   1   8      978.02      923.55     54.31 o 
  -3   1   8      969.24      914.71     34.97 o 
  -1   1   8       30.94       37.47      4.85 o 
   1   1   8     4121.25     4331.76    148.35 o 
   3   1   8       13.05        5.51      4.62 o 
   5   1   8     2641.95     2792.65     99.28 o 
   7   1   8        0.40       -0.87      5.51 o 
   9   1   8      884.02     1073.27     43.49 o 
  11   1   8      695.62      885.86     39.60 o 
 -26   2   8      148.82      147.11     20.73 o 
 -24   2   8        0.35       -5.37      9.92 o 
 -22   2   8     1740.76     1726.85     80.40 o 
 -20   2   8      691.12      610.50     33.03 o 
 -18   2   8      878.52      885.41     33.97 o 
 -16   2   8      266.33      244.55     10.79 o 
 -14   2   8     6127.09     6112.85    182.47 o 
 -12   2   8      293.20      256.91     10.52 o 
 -10   2   8     1671.12     1917.85     74.18 o 
  -8   2   8       86.59      109.41      8.19 o 
  -6   2   8      238.71      161.80      9.81 o 
  -4   2   8      458.78      452.98     21.91 o 
  -2   2   8     4482.40     4295.74    178.14 o 
   0   2   8       27.38       22.44      4.43 o 
   2   2   8     3927.97     3789.82    158.43 o 
   4   2   8        0.03       -1.09      4.03 o 
   6   2   8      873.73      965.99     38.70 o 
   8   2   8      125.03      111.83     10.55 o 
  10   2   8      652.24      760.02     43.76 o 
 -25   3   8       97.28       73.91     14.32 o 
 -23   3   8     3483.84     3996.73    173.97 o 
 -21   3   8     1385.04     1367.37     65.31 o 
 -19   3   8      943.79      977.61     48.23 o 
 -17   3   8      135.99      160.55      8.65 o 
 -15   3   8      539.12      531.08     21.40 o 
 -13   3   8       21.81       17.22      3.00 o 
 -11   3   8     2998.77     2388.60    475.62 o 
  -9   3   8     1665.61     1615.14     62.90 o 
  -7   3   8      646.59      614.54     26.08 o 
  -5   3   8     3225.39     3035.75    112.47 o 
  -3   3   8        1.77        0.72      3.90 o 
  -1   3   8     5108.21     5246.21    207.95 o 
   1   3   8      553.22      500.78     26.35 o 
   3   3   8      257.22      254.69     14.25 o 
   5   3   8     1002.82      975.85     58.60 o 
   7   3   8      386.56      452.13     22.25 o 
   9   3   8       50.17       42.16     14.75 o 
 -24   4   8      114.86      101.08     13.81 o 
 -22   4   8      532.47      562.35     33.46 o 
 -20   4   8     1375.14     1420.68     67.51 o 
 -18   4   8       41.94       34.39      8.57 o 
 -16   4   8      128.47      133.15     13.00 o 
 -14   4   8     2777.52     2689.18     94.84 o 
 -12   4   8      565.09      631.50     30.71 o 
 -10   4   8     1078.97     1121.19     39.11 o 
  -8   4   8       45.74       60.69      7.95 o 
  -6   4   8      861.36      836.87     52.27 o 
  -4   4   8        9.97        8.09      4.46 o 
  -2   4   8     2562.70     2603.32    156.65 o 
   0   4   8     2824.96     3173.08    146.24 o 
   2   4   8     2096.88     2052.78     90.42 o 
   4   4   8      141.07      169.78     17.80 o 
   6   4   8       79.29       81.08      8.53 o 
   8   4   8        9.44        7.85     10.50 o 
 -21   5   8      716.96      815.23     50.13 o 
 -19   5   8      114.54      127.33     21.93 o 
 -17   5   8      154.41      134.94     15.68 o 
 -15   5   8     1815.27     1869.77    124.44 o 
 -13   5   8      148.35      144.55     17.96 o 
 -11   5   8     1241.64     1450.91     63.32 o 
  -9   5   8      954.87      993.55     51.44 o 
  -7   5   8     4823.19     4761.05    194.88 o 
  -5   5   8      151.18      126.57     11.60 o 
  -3   5   8        8.75       11.53      9.54 o 
  -1   5   8     2166.06     2103.78    235.01 o 
   1   5   8     1885.14     2013.58    130.27 o 
   3   5   8       23.74       31.84      6.14 o 
   5   5   8        0.58        9.41      8.94 o 
   7   5   8      753.56      679.33     69.36 o 
 -20   6   8      154.19      135.17     17.66 o 
 -18   6   8        8.06       29.74     10.44 o 
 -16   6   8      307.56      325.47     25.63 o 
 -14   6   8     1207.31     1291.84     73.44 o 
 -12   6   8      171.57      158.59     16.31 o 
 -10   6   8      174.81      170.22     14.27 o 
  -8   6   8       29.78        7.47     11.14 o 
  -6   6   8     1096.18      990.10     68.20 o 
  -4   6   8        3.21        5.43      6.27 o 
  -2   6   8      969.07      959.12     93.84 o 
   0   6   8       27.70       28.42      8.38 o 
   2   6   8      110.26      104.36     24.75 o 
   4   6   8       29.08       56.23     20.87 o 
 -15   7   8       28.00       29.29     10.44 o 
 -13   7   8      401.07      443.71     64.19 o 
 -11   7   8      866.54      918.88     98.85 o 
  -9   7   8        3.14        9.17      9.10 o 
  -7   7   8      187.05      157.28     31.93 o 
  -5   7   8      144.05      126.99     15.75 o 
  -3   7   8      121.60      117.85     36.41 o 
  -1   7   8       53.80       30.20     23.95 o 
   1   7   8      314.79      214.20    132.60 o 
 -27   1   9        7.28       19.32     24.99 o 
 -25   1   9      120.89      101.06     12.02 o 
 -23   1   9      631.20      659.97     47.36 o 
 -21   1   9      181.92      152.18      9.44 o 
 -19   1   9      784.64      783.06     30.87 o 
 -17   1   9     2640.24     3010.73    105.98 o 
 -15   1   9      263.85      260.08     12.66 o 
 -13   1   9      159.66      152.26     10.20 o 
 -11   1   9     1325.66     1494.24     63.14 o 
  -9   1   9        2.75        4.53      3.16 o 
  -7   1   9     5558.34     6044.61    224.19 o 
  -5   1   9      793.51      747.08     41.64 o 
  -3   1   9       17.52       22.17      7.27 o 
  -1   1   9      148.63      148.10      9.68 o 
   1   1   9     1260.53     1217.53     56.53 o 
   3   1   9      124.49      118.05      9.92 o 
   5   1   9      527.01      493.08     22.80 o 
   7   1   9       30.02       11.65      6.48 o 
   9   1   9        0.12       -6.02      6.02 o 
 -26   2   9       43.89       57.11     10.84 o 
 -24   2   9      484.89      482.92     29.88 o 
 -22   2   9     1027.90     1095.98     54.24 o 
 -20   2   9      392.26      334.54     29.30 o 
 -18   2   9      289.12      274.62     13.15 o 
 -16   2   9      294.83      298.02     11.59 o 
 -14   2   9      375.60      357.99     22.53 o 
 -12   2   9      351.84      374.04     32.39 o 
 -10   2   9     1496.89     1650.85     73.02 o 
  -8   2   9      201.33      226.48     12.63 o 
  -6   2   9      348.13      425.75     25.91 o 
  -4   2   9     1304.09     1231.94     62.13 o 
  -2   2   9      320.79      332.65     16.57 o 
   0   2   9       57.81       51.72      6.35 o 
   2   2   9        1.47        2.74      4.36 o 
   4   2   9        7.41        5.81      6.48 o 
   6   2   9       51.46       47.83      7.62 o 
   8   2   9        6.62       13.42      6.70 o 
 -25   3   9      283.61      280.15     21.72 o 
 -23   3   9        5.61       24.83     11.14 o 
 -21   3   9      107.17       98.88     12.14 o 
 -19   3   9     1690.79     1588.40     73.61 o 
 -17   3   9      524.24      531.41     22.08 o 
 -15   3   9     4075.27     4057.61    141.08 o 
 -13   3   9     1409.95     1433.33     89.43 o 
 -11   3   9      970.85     1031.43     42.15 o 
  -9   3   9       56.11       90.49      7.11 o 
  -7   3   9      435.87      513.21     23.07 o 
  -5   3   9      426.44      456.42     24.26 o 
  -3   3   9      464.92      488.10     23.15 o 
  -1   3   9      187.42      183.54     11.99 o 
   1   3   9      257.58      279.83     18.65 o 
   3   3   9      120.71      117.53      9.54 o 
   5   3   9        6.54       11.55      5.59 o 
   7   3   9      139.98      154.10     12.66 o 
 -24   4   9       51.62       67.51     12.31 o 
 -22   4   9      652.98      648.35     36.00 o 
 -20   4   9      122.59      125.70     13.44 o 
 -18   4   9       66.10       55.25      9.50 o 
 -16   4   9       21.60       24.64      7.82 o 
 -14   4   9     2549.32     2598.42     92.13 o 
 -12   4   9      377.16      417.58     19.54 o 
 -10   4   9      187.16      203.85     10.54 o 
  -8   4   9      208.98      243.93     22.27 o 
  -6   4   9      445.15      434.36     21.18 o 
  -4   4   9      197.39      211.53     26.78 o 
  -2   4   9        0.20       -5.53      5.53 o 
   0   4   9      621.99      647.67     41.22 o 
   2   4   9        3.42       15.53      7.95 o 
   4   4   9      195.73      217.06     20.23 o 
   6   4   9      492.18      490.95     36.23 o 
 -23   5   9      162.31      172.43     34.68 o 
 -21   5   9        2.19       11.22      8.74 o 
 -19   5   9      110.22       94.01     13.93 o 
 -17   5   9       41.79       47.77     10.49 o 
 -15   5   9     1572.56     1507.00     81.30 o 
 -13   5   9      279.50      257.61     22.73 o 
 -11   5   9      425.43      467.42     25.13 o 
  -9   5   9     1840.71     1929.09     83.64 o 
  -7   5   9        0.42       -2.80      5.45 o 
  -5   5   9      218.73      196.48     33.81 o 
  -3   5   9      487.22      498.72     27.94 o 
  -1   5   9      381.57      330.81     58.58 o 
   1   5   9     1571.72     1634.70    137.37 o 
   3   5   9      164.67      193.75     47.35 o 
   5   5   9       91.00       93.91     36.72 o 
 -20   6   9       92.25       69.18     40.80 o 
 -18   6   9      249.06      234.58     48.96 o 
 -16   6   9       76.70       82.30     13.01 o 
 -14   6   9      120.84      133.13     15.40 o 
 -12   6   9       49.25       56.82     11.04 o 
 -10   6   9      315.37      319.90     20.52 o 
  -8   6   9      263.41      280.65     19.52 o 
  -6   6   9      488.42      470.91     32.14 o 
  -4   6   9      426.88      421.35     51.19 o 
  -2   6   9      303.16      314.67     33.06 o 
   0   6   9      269.19      264.36     70.48 o 
   2   6   9      172.00      108.61     25.65 o 
 -15   7   9       51.05       39.21     17.34 o 
 -13   7   9       22.79       20.82      9.45 o 
 -11   7   9      353.71      365.29     29.70 o 
  -9   7   9     1150.10     1182.83    106.08 o 
  -7   7   9      373.60      301.36     21.02 o 
  -5   7   9        0.01       -2.04     14.43 o 
  -3   7   9      154.61       98.74     47.43 o 
 -28   0  10      127.88       88.74     44.88 o 
 -26   0  10       25.51        8.16     25.50 o 
 -24   0  10     3787.83     3679.00    184.54 o 
 -22   0  10     1088.59      919.44     51.70 o 
 -20   0  10     1125.01     1007.40     54.96 o 
 -18   0  10      652.93      692.08     39.50 o 
 -16   0  10     4574.07     4697.99    230.44 o 
 -14   0  10        9.92        5.10      5.10 o 
 -12   0  10     1804.69     2071.64    127.50 o 
 -10   0  10     2159.94     2375.66    129.39 o 
  -8   0  10     1319.51     1667.16     92.87 o 
  -6   0  10      600.46      447.79    100.98 o 
  -4   0  10     2637.64     2435.38    134.84 o 
  -2   0  10      188.17      162.69     14.25 o 
   0   0  10     2307.14     2413.25    155.04 o 
   2   0  10      331.99      302.51     43.86 o 
   4   0  10      667.21      694.39     41.83 o 
   6   0  10       70.06       42.52     18.36 o 
   8   0  10     1093.35     1386.78     77.28 o 
 -27   1  10      271.26      269.47     20.45 o 
 -25   1  10      223.28      183.27     19.15 o 
 -23   1  10     1950.79     1895.13     70.04 o 
 -21   1  10     2206.25     2196.57     79.83 o 
 -19   1  10      115.27      124.92      9.86 o 
 -17   1  10     3974.07     4159.03    145.38 o 
 -15   1  10     2457.58     2380.18     92.22 o 
 -13   1  10     3596.82     3565.88    153.62 o 
 -11   1  10     8413.49     8282.87    311.57 o 
  -9   1  10     5558.39     6050.03    213.45 o 
  -7   1  10     1927.82     1704.28    113.26 o 
  -5   1  10      863.13      903.56     43.14 o 
  -3   1  10     3246.32     3133.17    109.44 o 
  -1   1  10       52.73       61.08      6.65 o 
   1   1  10      202.22      190.74     11.96 o 
   3   1  10      650.29      657.19     27.89 o 
   5   1  10      137.29      142.16     11.84 o 
   7   1  10       18.34        8.76      6.25 o 
 -26   2  10       52.24       27.98      9.30 o 
 -24   2  10      669.18      767.67     40.99 o 
 -22   2  10      116.21      100.36     12.59 o 
 -20   2  10     1369.39     1444.71     53.83 o 
 -18   2  10     1052.98     1129.34     42.61 o 
 -16   2  10     1936.15     1850.00     66.85 o 
 -14   2  10     2740.71     2765.76    106.90 o 
 -12   2  10     3354.15     3544.60    134.06 o 
 -10   2  10     1754.87     2005.75     82.45 o 
  -8   2  10     1964.06     2095.81     87.76 o 
  -6   2  10      418.53      406.12     21.79 o 
  -4   2  10     6530.45     6333.11    253.08 o 
  -2   2  10      288.43      284.79     15.46 o 
   0   2  10     1760.60     1835.41     66.29 o 
   2   2  10      142.91      139.56     10.84 o 
   4   2  10      230.51      266.88     15.91 o 
   6   2  10      482.01      558.18     26.14 o 
 -25   3  10      251.91      228.42     24.30 o 
 -23   3  10      602.75      746.15     40.39 o 
 -21   3  10        2.22       10.00      7.28 o 
 -19   3  10        1.99        2.22      5.65 o 
 -17   3  10     2503.21     2515.29     89.70 o 
 -15   3  10      431.03      442.60     42.55 o 
 -13   3  10      375.64      403.26     18.17 o 
 -11   3  10     2172.71     2316.02     88.26 o 
  -9   3  10      344.27      356.19     29.86 o 
  -7   3  10      251.45      213.09     30.03 o 
  -5   3  10        7.43       10.49     38.76 o 
  -3   3  10     1081.04     1089.26     73.63 o 
  -1   3  10     7396.77     7874.64    267.02 o 
   1   3  10      253.11      225.63     22.42 o 
   3   3  10      638.01      642.87     27.89 o 
   5   3  10      778.29      915.96     37.97 o 
 -24   4  10      922.20     1026.73     53.17 o 
 -22   4  10      189.70      198.48     17.90 o 
 -20   4  10      512.84      584.33     35.37 o 
 -18   4  10       44.92       45.72     15.58 o 
 -16   4  10     2777.06     2840.26    100.83 o 
 -14   4  10        7.59       15.38      5.76 o 
 -12   4  10       67.75       62.51     10.69 o 
 -10   4  10      297.83      339.83     26.73 o 
  -8   4  10     1244.18     1453.41     73.78 o 
  -6   4  10       90.40       95.06     10.27 o 
  -4   4  10     3541.11     3741.09    156.05 o 
  -2   4  10     1669.45     1742.57     69.44 o 
   0   4  10      189.40      177.85     17.37 o 
   2   4  10      142.48      148.14     15.46 o 
   4   4  10      296.98      320.68     21.90 o 
 -23   5  10      175.99      216.84     22.30 o 
 -21   5  10        4.23       20.24      9.61 o 
 -19   5  10       34.41       40.92     10.44 o 
 -17   5  10       83.57       76.38     12.29 o 
 -15   5  10     1430.66     1597.85    128.50 o 
 -13   5  10     1584.74     1756.34     75.40 o 
 -11   5  10      284.59      295.65     18.79 o 
  -9   5  10      464.58      538.89     50.89 o 
  -7   5  10     1027.10      975.34     47.32 o 
  -5   5  10      223.13      230.86     74.97 o 
  -3   5  10      156.87      164.23     21.16 o 
  -1   5  10      523.54      629.81     93.39 o 
   1   5  10      222.81      200.79     37.47 o 
   3   5  10      145.33       98.19     25.63 o 
 -20   6  10       97.83      139.68     23.97 o 
 -18   6  10      380.75      354.96     27.46 o 
 -16   6  10       32.29       43.37     19.38 o 
 -14   6  10        1.90       -3.01     29.58 o 
 -12   6  10       71.06       76.94     16.45 o 
 -10   6  10       52.04       29.81     17.84 o 
  -8   6  10     1037.66      976.38     48.03 o 
  -6   6  10       24.89       19.12      8.96 o 
  -4   6  10      327.24      315.62     38.81 o 
  -2   6  10        0.04       -3.98     20.46 o 
   0   6  10       76.40       53.89      9.98 o 
 -15   7  10      310.42      358.57     27.46 o 
 -13   7  10      666.63      720.33     88.52 o 
 -11   7  10      372.38      291.16     53.04 o 
  -9   7  10        9.34        5.17      7.27 o 
  -7   7  10       22.76       25.76     11.48 o 
  -5   7  10        0.76        3.11      7.71 o 
 -27   1  11       36.37       25.74      8.60 o 
 -25   1  11     1204.49     1224.46     60.60 o 
 -23   1  11       62.65       36.33      8.80 o 
 -21   1  11      415.18      383.05     19.14 o 
 -19   1  11        6.69        7.73      3.50 o 
 -17   1  11      404.08      380.66     17.35 o 
 -15   1  11      565.99      545.22     25.97 o 
 -13   1  11      399.10      427.16     36.97 o 
 -11   1  11      561.12      741.52     33.77 o 
  -9   1  11      329.53      368.43     20.99 o 
  -7   1  11      809.66      762.79     63.16 o 
  -5   1  11      239.74      216.04     29.68 o 
  -3   1  11     1674.62     1661.84     61.67 o 
  -1   1  11     2126.72     2174.94     73.07 o 
   1   1  11        3.05        3.79      5.05 o 
   3   1  11        5.44        8.68      5.57 o 
   5   1  11      210.66      188.77     13.94 o 
 -26   2  11        6.89       11.49      8.47 o 
 -24   2  11      478.37      496.42     30.33 o 
 -22   2  11      202.94      190.43     16.72 o 
 -20   2  11      108.99      115.90     10.34 o 
 -18   2  11        0.29       -0.06      5.15 o 
 -16   2  11     2664.23     2704.62    105.17 o 
 -14   2  11      195.76      211.96     26.64 o 
 -12   2  11        5.40       10.10      4.53 o 
 -10   2  11     1828.54     1949.29     77.09 o 
  -8   2  11      333.99      326.28     29.89 o 
  -6   2  11        2.35        7.91      4.40 o 
  -4   2  11      444.34      431.70     22.79 o 
  -2   2  11     1087.84     1126.91     44.62 o 
   0   2  11       58.22       66.87      8.01 o 
   2   2  11        1.32        0.28      4.81 o 
   4   2  11       94.43      114.05     10.75 o 
   6   2  11      244.02      248.24     16.67 o 
 -25   3  11      175.83      177.78     17.32 o 
 -23   3  11        0.04       -4.42      6.60 o 
 -21   3  11      433.30      436.41     26.97 o 
 -19   3  11      619.15      684.79     27.97 o 
 -17   3  11     2548.72     2559.04     91.70 o 
 -15   3  11       13.92        7.08      6.48 o 
 -13   3  11     1466.09     1533.83     87.31 o 
 -11   3  11       56.37       71.63     11.04 o 
  -9   3  11      508.33      524.94     26.85 o 
  -7   3  11      679.53      727.35     74.55 o 
  -5   3  11       26.53       19.00     20.77 o 
  -3   3  11     3620.27     3856.30    160.31 o 
  -1   3  11     1104.09     1301.92     53.71 o 
   1   3  11      269.13      285.56     19.89 o 
   3   3  11      358.56      367.23     25.48 o 
   5   3  11       44.58       18.67      6.48 o 
 -24   4  11       34.11       44.19     10.69 o 
 -22   4  11       14.86       13.93      9.54 o 
 -20   4  11      226.52      220.66     18.62 o 
 -18   4  11      230.50      223.44     17.35 o 
 -16   4  11      360.30      316.99     15.86 o 
 -14   4  11      246.76      277.32     16.64 o 
 -12   4  11      908.22      944.39     90.36 o 
 -10   4  11      189.55      175.37     14.26 o 
  -8   4  11      164.48      196.16     14.75 o 
  -6   4  11       25.40       39.91     11.75 o 
  -4   4  11      690.07      782.28     58.20 o 
  -2   4  11        8.86       15.07      5.80 o 
   0   4  11      226.30      230.95     15.62 o 
   2   4  11        3.70        3.86      8.02 o 
 -23   5  11      267.79      259.67     49.47 o 
 -21   5  11        2.34        6.06      8.64 o 
 -19   5  11      161.75      140.23     16.88 o 
 -17   5  11      125.62      118.23     14.98 o 
 -15   5  11     1814.73     1843.81    187.68 o 
 -13   5  11     1580.70     1689.81    150.59 o 
 -11   5  11      583.17      545.14     34.03 o 
  -9   5  11     1025.48     1002.70     48.68 o 
  -7   5  11        0.40        4.83     12.57 o 
  -5   5  11      199.97      199.62     18.92 o 
  -3   5  11       41.10       40.24     16.22 o 
  -1   5  11      823.15      920.36     68.11 o 
   1   5  11      195.84      216.95     33.34 o 
 -20   6  11      442.07      444.66     32.75 o 
 -18   6  11       37.29       26.94     10.44 o 
 -16   6  11      456.37      501.15     99.61 o 
 -14   6  11       57.02       66.15     20.40 o 
 -12   6  11       51.57       43.01      8.42 o 
 -10   6  11       10.93       20.06      8.49 o 
  -8   6  11      340.65      354.11     23.40 o 
  -6   6  11      196.94      194.07     16.98 o 
  -4   6  11       66.59       59.97      9.99 o 
  -2   6  11       29.38       21.54      8.27 o 
 -15   7  11      315.28      303.75     29.74 o 
 -13   7  11      142.30      128.54     18.02 o 
 -11   7  11      444.13      352.93     30.79 o 
  -9   7  11      538.50      477.17     29.16 o 
  -7   7  11      171.68      126.81     14.97 o 
 -28   0  12      114.73      135.66     48.96 o 
 -26   0  12       40.11       31.74      8.79 o 
 -24   0  12      539.88      486.74     34.17 o 
 -22   0  12      168.95      146.14     14.23 o 
 -20   0  12     1038.09     1059.79     57.92 o 
 -18   0  12     3242.10     3097.23    154.90 o 
 -16   0  12     2444.61     2501.07    154.02 o 
 -14   0  12     1748.30     1693.22    106.08 o 
 -12   0  12      118.80      152.54     14.68 o 
 -10   0  12     5359.63     5431.99    289.87 o 
  -8   0  12     3792.94     3509.46    188.19 o 
  -6   0  12     5335.50     4812.55    257.09 o 
  -4   0  12       34.11       49.76     10.05 o 
  -2   0  12      931.76      860.13     46.13 o 
   0   0  12      474.39      492.69     41.60 o 
   2   0  12      171.63      200.32     19.61 o 
   4   0  12      161.42      187.07     30.09 o 
 -27   1  12        2.89       22.84     12.60 o 
 -25   1  12     2275.14     2568.52    115.93 o 
 -23   1  12      751.68      734.65     31.80 o 
 -21   1  12      176.77      157.48     10.07 o 
 -19   1  12     1693.10     1797.03     65.93 o 
 -17   1  12     1905.23     1730.87     76.41 o 
 -15   1  12      958.08      973.54     44.35 o 
 -13   1  12     3562.58     3704.70    165.89 o 
 -11   1  12        8.71        0.76      3.85 o 
  -9   1  12      306.86      247.35     14.23 o 
  -7   1  12     2753.13     2686.42    104.10 o 
  -5   1  12     7292.03     7000.94    339.06 o 
  -3   1  12     1721.04     1790.46     66.65 o 
  -1   1  12      503.43      457.31     20.35 o 
   1   1  12       30.88       19.25      5.65 o 
   3   1  12     1623.53     1874.77     87.89 o 
 -28   2  12      103.78      117.91     14.61 o 
 -26   2  12     1893.05     1975.16     92.36 o 
 -24   2  12       63.08       62.80     11.20 o 
 -22   2  12      436.54      434.69     26.80 o 
 -20   2  12     1283.73     1297.17     49.00 o 
 -18   2  12     4112.91     4114.62    157.85 o 
 -16   2  12       21.32       12.75      4.33 o 
 -14   2  12      509.96      503.63     24.57 o 
 -12   2  12     1144.70     1089.90     78.04 o 
 -10   2  12      341.11      323.24     17.99 o 
  -8   2  12      956.89      927.08     49.62 o 
  -6   2  12     1896.01     1755.52    112.78 o 
  -4   2  12     2776.33     2726.39    149.43 o 
  -2   2  12        1.86       -3.77      6.50 o 
   0   2  12      536.13      543.31     25.57 o 
   2   2  12      490.33      540.22     24.58 o 
   4   2  12        0.41        7.57      6.56 o 
 -27   3  12        3.01       10.37      8.53 o 
 -25   3  12      322.77      337.15     24.54 o 
 -23   3  12       54.06       48.78     16.06 o 
 -21   3  12      336.82      327.19     23.62 o 
 -19   3  12     1109.53     1108.26     42.44 o 
 -17   3  12     7786.07     7938.12    301.31 o 
 -15   3  12     1166.76     1100.31     44.24 o 
 -13   3  12     1939.85     2156.33     90.79 o 
 -11   3  12      276.02      260.39     51.04 o 
  -9   3  12     1311.09     1361.27     61.33 o 
  -7   3  12      298.64      340.24    132.09 o 
  -5   3  12      403.26      392.23     34.01 o 
  -3   3  12      792.89      843.62     46.18 o 
  -1   3  12      391.23      430.82     22.65 o 
   1   3  12       13.54       -1.04      5.74 o 
   3   3  12      329.34      382.17     20.81 o 
 -24   4  12      210.87      172.48     17.30 o 
 -22   4  12      616.35      687.04     38.58 o 
 -20   4  12     1912.91     1935.08     88.73 o 
 -18   4  12      346.43      295.85     20.95 o 
 -16   4  12      188.79      190.40     11.95 o 
 -14   4  12      529.12      587.00     26.94 o 
 -12   4  12       49.73       59.80     17.46 o 
 -10   4  12     1097.94     1164.51     53.64 o 
  -8   4  12      356.70      320.21     20.53 o 
  -6   4  12     1173.48     1277.43     91.51 o 
  -4   4  12       46.86       34.49     25.77 o 
  -2   4  12      349.08      438.55     26.83 o 
   0   4  12        1.08       -5.31      5.31 o 
   2   4  12       35.48       31.62    103.02 o 
 -23   5  12       10.59       16.71     10.57 o 
 -21   5  12      570.87      689.45     44.11 o 
 -19   5  12       25.41       38.63     10.61 o 
 -17   5  12     1257.88     1319.26    174.39 o 
 -15   5  12        5.29        6.38      6.06 o 
 -13   5  12      305.28      336.51     24.50 o 
 -11   5  12      238.84      223.31     40.13 o 
  -9   5  12        1.98        1.77      9.44 o 
  -7   5  12      157.63      121.02     70.89 o 
  -5   5  12        7.67        6.05     10.32 o 
  -3   5  12      878.56      973.19     87.01 o 
  -1   5  12       59.53       51.08      9.99 o 
 -20   6  12        0.14        2.04     17.34 o 
 -18   6  12        0.52        7.01      9.69 o 
 -16   6  12       39.07       51.19     15.91 o 
 -14   6  12       48.86       68.11     14.04 o 
 -12   6  12     1058.33      899.67     47.60 o 
 -10   6  12      152.42      184.79     27.93 o 
  -8   6  12        4.79        8.89      6.52 o 
  -6   6  12      252.03      236.15     43.40 o 
  -4   6  12      243.45      232.28     19.60 o 
 -27   1  13       57.62       60.51     14.35 o 
 -25   1  13      138.25      141.19     16.49 o 
 -23   1  13      373.47      392.09     19.10 o 
 -21   1  13        5.17        3.97      5.15 o 
 -19   1  13     4183.81     4221.70    162.41 o 
 -17   1  13      241.09      321.64     17.85 o 
 -15   1  13       72.73       64.72      9.25 o 
 -13   1  13      439.94      487.71     36.10 o 
 -11   1  13      123.21      132.44     17.18 o 
  -9   1  13      735.04      693.54     31.83 o 
  -7   1  13      241.32      235.17     14.87 o 
  -5   1  13      278.37      281.05     18.11 o 
  -3   1  13     2779.14     2873.12    130.88 o 
  -1   1  13        0.27        5.11      4.95 o 
   1   1  13       26.57       17.26      6.61 o 
   3   1  13        6.55       -2.10      6.19 o 
 -28   2  13        5.85       12.65      8.57 o 
 -26   2  13      371.36      409.54     27.16 o 
 -24   2  13      211.79      244.67     19.16 o 
 -22   2  13       21.90       15.21      4.74 o 
 -20   2  13     1334.19     1235.53     47.48 o 
 -18   2  13      295.88      277.31     15.02 o 
 -16   2  13       35.03       28.01     11.91 o 
 -14   2  13      308.12      287.78     22.33 o 
 -12   2  13      105.91      104.75      9.29 o 
 -10   2  13     1767.33     1866.54    181.98 o 
  -8   2  13       37.14       41.08      8.69 o 
  -6   2  13      975.41     1009.46     52.12 o 
  -4   2  13     1070.36     1103.65    120.87 o 
  -2   2  13      114.53      117.99     15.70 o 
   0   2  13       78.30       86.69     16.78 o 
   2   2  13        6.15       11.19      8.77 o 
 -27   3  13      303.52      336.01     24.97 o 
 -25   3  13        0.90       -0.77     11.60 o 
 -23   3  13      490.43      569.96     34.47 o 
 -21   3  13      569.02      567.91     33.15 o 
 -19   3  13        2.52        6.92      4.55 o 
 -17   3  13     1753.86     1905.04    131.08 o 
 -15   3  13     1531.25     1523.46     91.70 o 
 -13   3  13      463.06      448.42     32.37 o 
 -11   3  13      184.17      259.21     44.99 o 
  -9   3  13     2095.61     2322.68    145.24 o 
  -7   3  13      496.23      578.09     30.52 o 
  -5   3  13       17.73       20.15      9.32 o 
  -3   3  13       62.18       79.77     26.73 o 
  -1   3  13        1.12       -6.63      6.63 o 
   1   3  13        0.19       -6.00      6.00 o 
 -24   4  13       26.42       18.10     14.79 o 
 -22   4  13      353.47      346.31     24.44 o 
 -20   4  13      153.31      160.51     15.86 o 
 -18   4  13      697.16      661.59     42.11 o 
 -16   4  13        0.07        3.16      8.10 o 
 -14   4  13        3.26        4.19      5.60 o 
 -12   4  13      847.37      801.24    101.81 o 
 -10   4  13      812.29      936.44     87.77 o 
  -8   4  13       15.59       31.40     11.25 o 
  -6   4  13        1.85       -2.63      6.15 o 
  -4   4  13       50.84       38.31     10.69 o 
  -2   4  13       20.86       25.57     32.64 o 
   0   4  13        2.31       67.32    114.24 o 
 -23   5  13      133.23      129.36     35.70 o 
 -21   5  13      112.20      122.97     16.99 o 
 -19   5  13      196.20      188.40     19.75 o 
 -17   5  13      338.51      340.26     54.57 o 
 -15   5  13      667.62      679.21     55.51 o 
 -13   5  13      127.95      130.09     12.85 o 
 -11   5  13      388.05      383.74     37.08 o 
  -9   5  13      397.40      381.61     24.22 o 
  -7   5  13      246.57      239.88     23.12 o 
  -5   5  13       22.72       13.26      8.66 o 
  -3   5  13       15.36       21.94     24.89 o 
 -18   6  13       52.29       59.67     13.24 o 
 -16   6  13        6.19        4.80     18.36 o 
 -14   6  13      195.33      217.22     30.60 o 
 -12   6  13        4.01        4.07      7.51 o 
 -10   6  13       31.02       41.26     11.67 o 
  -8   6  13       17.04        9.64      7.97 o 
 -28   0  14      776.83      738.49    105.06 o 
 -26   0  14     1404.22     1441.19     79.07 o 
 -24   0  14        6.34        1.48      6.85 o 
 -22   0  14     1249.82     1375.85     74.45 o 
 -20   0  14     3538.34     3475.78    174.73 o 
 -18   0  14      296.81      314.16     24.48 o 
 -16   0  14      725.41      645.67     44.88 o 
 -14   0  14     2607.70     2672.26    372.81 o 
 -12   0  14     3029.19     3097.37    168.93 o 
 -10   0  14     3453.98     3200.80    376.38 o 
  -8   0  14      795.53      721.13     81.09 o 
  -6   0  14     9611.40     8957.89    755.83 o 
  -4   0  14     1163.64     1111.36     71.08 o 
  -2   0  14     1035.49     1032.44     67.86 o 
   0   0  14      410.85      424.88     41.00 o 
 -27   1  14       26.69       39.12     10.25 o 
 -25   1  14        1.04        0.67      4.52 o 
 -23   1  14        0.45       12.79      4.74 o 
 -21   1  14     1311.63     1355.74     51.76 o 
 -19   1  14     9031.05     8541.50    365.71 o 
 -17   1  14      338.68      280.91     24.99 o 
 -15   1  14      928.04      929.04     84.43 o 
 -13   1  14     1250.17     1259.72     55.31 o 
 -11   1  14     1880.21     1877.53     75.55 o 
  -9   1  14       29.61       22.37      5.99 o 
  -7   1  14     3669.59     3598.35    138.95 o 
  -5   1  14     2475.76     2590.94    107.18 o 
  -3   1  14      792.00      730.32     37.54 o 
  -1   1  14      741.63      844.35     51.32 o 
   1   1  14     1404.48     1674.54     70.96 o 
 -28   2  14        0.20       -8.53      8.53 o 
 -26   2  14      199.50      202.70     21.81 o 
 -24   2  14       63.85       61.03     10.98 o 
 -22   2  14     1753.70     1699.13     63.64 o 
 -20   2  14      116.56       99.16     11.35 o 
 -18   2  14      597.55      602.25     29.55 o 
 -16   2  14      497.62      485.29     29.39 o 
 -14   2  14      178.31      165.43     12.45 o 
 -12   2  14     2169.10     2136.33     90.58 o 
 -10   2  14     2803.40     2787.46    167.48 o 
  -8   2  14      830.28      771.40     37.78 o 
  -6   2  14       42.10       34.52      7.80 o 
  -4   2  14      477.55      525.94     28.70 o 
  -2   2  14       92.82       90.94     11.64 o 
   0   2  14       85.86       98.95     17.23 o 
 -27   3  14     1723.14     1842.05     88.04 o 
 -25   3  14      232.01      214.93     26.86 o 
 -23   3  14      601.56      666.28     43.47 o 
 -21   3  14      136.18      140.84     18.99 o 
 -19   3  14     1940.21     1924.80     77.18 o 
 -17   3  14       19.77        9.77      9.96 o 
 -15   3  14      108.75      112.52     10.33 o 
 -13   3  14      210.95      147.83     12.36 o 
 -11   3  14       98.31       84.51     21.91 o 
  -9   3  14      263.19      283.05     18.82 o 
  -7   3  14     1615.88     1778.15     82.53 o 
  -5   3  14        8.55        4.00     13.69 o 
  -3   3  14       12.93        8.25     17.29 o 
  -1   3  14      439.37      510.64     26.62 o 
 -24   4  14       90.77       99.96     15.15 o 
 -22   4  14      341.22      339.91     27.63 o 
 -20   4  14      631.31      617.74     40.41 o 
 -18   4  14      228.88      227.07     13.80 o 
 -16   4  14      274.74      328.08     17.94 o 
 -14   4  14       41.98       64.50      9.21 o 
 -12   4  14       43.26       39.21     24.87 o 
 -10   4  14      202.89      217.85     32.60 o 
  -8   4  14       25.60       24.40      7.69 o 
  -6   4  14       14.57        8.87      7.53 o 
  -4   4  14      222.79      265.78     35.00 o 
 -21   5  14      456.31      509.98     90.27 o 
 -19   5  14      185.29      247.52     63.75 o 
 -17   5  14        0.13        3.19      9.06 o 
 -15   5  14      260.31      286.28     19.21 o 
 -13   5  14       10.79       10.52     50.49 o 
 -11   5  14      411.72      412.50     25.16 o 
  -9   5  14        5.38        9.81      8.51 o 
  -7   5  14      146.41      146.52     31.17 o 
  -5   5  14      573.68      679.74     71.26 o 
 -16   6  14      353.49      407.14     59.16 o 
 -14   6  14      207.73      192.02     35.70 o 
 -12   6  14        9.71       14.59     44.88 o 
 -27   1  15       31.12       36.76     10.83 o 
 -25   1  15      453.08      472.18     25.03 o 
 -23   1  15      689.59      692.29     29.90 o 
 -21   1  15     2298.67     2259.49     89.70 o 
 -19   1  15     1992.49     2028.74     90.34 o 
 -17   1  15      265.43      236.01     40.06 o 
 -15   1  15      132.55      110.91      9.97 o 
 -13   1  15      171.49      169.67     17.08 o 
 -11   1  15      347.68      340.02     23.11 o 
  -9   1  15      612.66      626.36     30.54 o 
  -7   1  15     1556.92     1602.35     77.56 o 
  -5   1  15      209.86      259.96     30.73 o 
  -3   1  15       15.97       25.55      7.52 o 
  -1   1  15        8.61        7.43      7.32 o 
 -28   2  15      145.50      124.44     18.36 o 
 -26   2  15      374.65      321.61     23.64 o 
 -24   2  15      193.56      164.51     16.54 o 
 -22   2  15      661.97      630.27     27.46 o 
 -20   2  15      329.00      336.12     18.05 o 
 -18   2  15        0.08       -0.60     16.21 o 
 -16   2  15       54.94       49.85      7.48 o 
 -14   2  15       33.17       20.90     10.70 o 
 -12   2  15      594.15      628.37     31.35 o 
 -10   2  15       18.85       24.04      6.34 o 
  -8   2  15      381.28      394.65     30.03 o 
  -6   2  15      613.39      636.91     74.15 o 
  -4   2  15       15.08       12.06     11.02 o 
  -2   2  15        1.18        6.33      7.70 o 
 -25   3  15      383.39      360.89     26.15 o 
 -23   3  15      512.75      545.60     33.88 o 
 -21   3  15      279.06      275.79     17.88 o 
 -19   3  15       16.78       10.75      8.06 o 
 -17   3  15       76.92       54.38      7.49 o 
 -15   3  15      328.68      303.99     24.53 o 
 -13   3  15      682.22      621.08     49.50 o 
 -11   3  15      689.45      641.50     62.97 o 
  -9   3  15     1043.71     1116.80     88.69 o 
  -7   3  15      110.41      101.00     11.62 o 
  -5   3  15      223.92      243.56     18.68 o 
  -3   3  15      214.72      262.50     20.63 o 
 -24   4  15      108.36       73.99     22.95 o 
 -22   4  15       65.38       69.31     13.55 o 
 -20   4  15      257.56      259.08     24.48 o 
 -18   4  15       67.21       82.97     11.86 o 
 -16   4  15      117.38      132.40     12.12 o 
 -14   4  15      611.53      549.56     34.57 o 
 -12   4  15      564.55      582.35     64.17 o 
 -10   4  15        5.16        1.87     14.63 o 
  -8   4  15      348.80      375.50     23.98 o 
  -6   4  15      127.01      152.35     15.00 o 
 -21   5  15       10.88       11.15      9.71 o 
 -19   5  15       20.75       21.18     20.91 o 
 -17   5  15        2.93        5.87      9.10 o 
 -15   5  15        3.40       -2.56      7.07 o 
 -13   5  15      433.52      465.47     35.02 o 
 -11   5  15      577.55      600.22     49.87 o 
  -9   5  15       53.00       56.65     10.31 o 
 -28   0  16     1571.16     1644.73     89.74 o 
 -26   0  16       16.76       18.95     18.87 o 
 -24   0  16     2037.28     2015.38    106.00 o 
 -22   0  16     3723.78     3507.01    176.23 o 
 -20   0  16      335.59      301.92     25.50 o 
 -18   0  16      246.09      224.40     20.40 o 
 -16   0  16      852.98      854.77     97.41 o 
 -14   0  16      531.06      557.03     63.24 o 
 -12   0  16     2446.54     2397.27    154.02 o 
 -10   0  16      244.55      181.46     19.78 o 
  -8   0  16       59.73       70.66     13.26 o 
  -6   0  16     1855.41     1728.75    200.94 o 
  -4   0  16      222.38      185.59     54.06 o 
 -27   1  16      316.16      318.89     23.98 o 
 -25   1  16     1006.87      981.19     39.85 o 
 -23   1  16      332.18      360.16     18.72 o 
 -21   1  16     5527.67     5436.13    234.67 o 
 -19   1  16        5.00       -2.82      4.65 o 
 -17   1  16        0.25       -4.29      5.02 o 
 -15   1  16      765.33      749.39     43.59 o 
 -13   1  16     1443.25     1343.93     97.76 o 
 -11   1  16       81.59       49.57     11.93 o 
  -9   1  16     1508.32     1405.50     95.19 o 
  -7   1  16       13.57        5.12      6.08 o 
  -5   1  16       15.65       20.75     11.70 o 
 -26   2  16       33.74       22.68      9.28 o 
 -24   2  16      403.72      425.37     27.24 o 
 -22   2  16     1400.26     1314.04     55.11 o 
 -20   2  16      101.46      100.38      9.72 o 
 -18   2  16      321.06      339.67     26.45 o 
 -16   2  16      996.78     1038.10     85.89 o 
 -14   2  16      184.29      174.97     13.79 o 
 -12   2  16      922.73      962.75     45.59 o 
 -10   2  16        0.66        7.03     15.84 o 
  -8   2  16     1682.75     1780.15    127.00 o 
  -6   2  16       81.28       70.93     10.48 o 
  -4   2  16      658.15      726.69     43.38 o 
 -25   3  16       73.21       51.85     11.68 o 
 -23   3  16      730.02      661.98     38.67 o 
 -21   3  16      378.16      404.93     21.19 o 
 -19   3  16       28.90       20.15      6.34 o 
 -17   3  16       53.25       60.99      8.49 o 
 -15   3  16     1530.17     1532.11     68.58 o 
 -13   3  16     1045.01     1037.22     49.37 o 
 -11   3  16      356.27      389.30     42.71 o 
  -9   3  16     1137.75     1320.24     99.86 o 
  -7   3  16      148.17      168.19     19.93 o 
 -24   4  16      273.98      284.90     26.87 o 
 -22   4  16      299.92      304.72     26.10 o 
 -20   4  16      998.32     1139.96    139.23 o 
 -18   4  16       93.89      106.60     11.07 o 
 -16   4  16      909.79      900.38     45.51 o 
 -14   4  16       26.76       17.01      8.49 o 
 -12   4  16     1445.61     1516.70     91.10 o 
 -10   4  16        0.49        2.76     13.53 o 
  -8   4  16       13.04       14.16     16.38 o 
 -19   5  16      271.56      309.41     28.65 o 
 -17   5  16      139.80      219.68     32.85 o 
 -15   5  16       63.73       56.99     13.97 o 
 -13   5  16       16.35       14.15      8.79 o 
 -27   1  17       29.66       24.07     10.24 o 
 -25   1  17        1.82        2.65      9.16 o 
 -23   1  17       70.56       64.50      8.45 o 
 -21   1  17     1299.84     1274.90     59.02 o 
 -19   1  17       30.78       45.08     16.83 o 
 -17   1  17       25.57       28.68      6.77 o 
 -15   1  17       25.62       20.02      6.33 o 
 -13   1  17      202.27      215.00     17.73 o 
 -11   1  17       11.71        4.74     12.11 o 
  -9   1  17      611.20      616.96     33.38 o 
  -7   1  17       75.16       86.10     11.68 o 
 -26   2  17        1.97       -1.57      8.46 o 
 -24   2  17       94.75       83.49      9.22 o 
 -22   2  17      343.31      365.81     45.35 o 
 -20   2  17       68.04       63.80      8.27 o 
 -18   2  17       33.28       17.57      6.45 o 
 -16   2  17      419.82      386.06     21.94 o 
 -14   2  17       16.07       13.17     13.73 o 
 -12   2  17       74.20       50.11     14.70 o 
 -10   2  17       13.80       16.97     10.73 o 
  -8   2  17      411.48      452.42     41.24 o 
 -25   3  17      701.10      658.49     40.34 o 
 -23   3  17      747.86      732.84     61.71 o 
 -21   3  17        6.44        2.15      6.71 o 
 -19   3  17      134.74      119.51     12.70 o 
 -17   3  17       21.53       10.01     10.62 o 
 -15   3  17      187.97      179.01     14.80 o 
 -13   3  17      183.27      146.06     13.53 o 
 -11   3  17      151.72      119.29     39.27 o 
  -9   3  17       95.23       67.82     10.70 o 
 -22   4  17      139.86      111.18     18.36 o 
 -20   4  17      177.74      225.33    104.04 o 
 -18   4  17       15.29       20.14      7.89 o 
 -16   4  17      488.23      457.05     56.28 o 
 -14   4  17        1.44       40.06     14.12 o 
 -12   4  17      134.70      115.31     13.56 o 
 -26   0  18      269.11      286.27     31.11 o 
 -24   0  18     1969.94     1731.01    165.75 o 
 -22   0  18     1244.04     1329.08     87.72 o 
 -20   0  18       29.10       37.74     10.20 o 
 -18   0  18      548.33      491.65     37.74 o 
 -16   0  18        1.59        3.41      8.06 o 
 -14   0  18       57.13       40.12     11.94 o 
 -12   0  18       24.42       25.53     12.75 o 
 -10   0  18      132.86      146.88     20.40 o 
 -27   1  18      670.26      675.25     49.98 o 
 -25   1  18      439.05      438.81     22.18 o 
 -23   1  18        0.36        7.26      6.10 o 
 -21   1  18        6.51        5.10      7.14 o 
 -19   1  18       61.74       36.79      7.21 o 
 -17   1  18      653.89      630.91     32.21 o 
 -15   1  18     1358.48     1211.33     55.47 o 
 -13   1  18      128.89      127.43     12.97 o 
 -11   1  18      418.78      386.07     26.33 o 
  -9   1  18     2223.82     2189.58    135.69 o 
 -24   2  18      676.44      662.05     32.01 o 
 -22   2  18     1122.14     1212.54     57.31 o 
 -20   2  18       11.86        6.12      5.77 o 
 -18   2  18     1440.59     1432.51     63.97 o 
 -16   2  18      641.78      589.33     61.97 o 
 -14   2  18     1139.38     1200.21     67.40 o 
 -12   2  18        6.94        8.58     33.66 o 
 -10   2  18       80.16      103.53     17.43 o 
 -23   3  18     1388.03     1438.32     80.45 o 
 -21   3  18      639.62      656.19     45.90 o 
 -19   3  18       71.68      101.37     11.44 o 
 -17   3  18      137.80      152.23     19.90 o 
 -15   3  18      623.58      645.15     36.66 o 
 -13   3  18      300.40      402.67     32.64 o 
 -25   1  19      384.87      357.05     20.23 o 
 -23   1  19        2.21        1.08      7.65 o 
 -21   1  19      189.36      208.23     16.54 o 
 -19   1  19        0.10       -4.08      5.35 o 
 -17   1  19       11.93       18.81      7.35 o 
 -15   1  19      166.66      155.39     13.85 o 
 -13   1  19       26.16        7.35     10.05 o 
 -22   2  19      167.99      188.04     24.99 o 
 -20   2  19       53.51       43.18      8.22 o 
 -18   2  19      198.51      187.19     15.58 o 
 -16   2  19      249.58      271.20     19.51 o 
 -14   2  19        5.23       -3.59      9.26 o 
 -22   0  20      683.27      666.07     49.98 o 
 -20   0  20      581.51      569.17     43.86 o 
 -18   0  20     2640.60     2639.79    168.30 o 
 -21   1  20        4.59        5.55      6.37 o 
 -19   1  20      349.44      391.01     28.29 o 
                                                 
